# Supplementary material for: Response to a DNA vaccine against the H5N1 virus depending on the chicken line and number of doses
Source: Virol J. 2020 May 7;17:66. doi: 10.1186/s12985-020-01335-9 (PMC7206725; doi:10.1186/s12985-020-01335-9)
Supplement: Supplementary file 1 — Additional file 1 Tables S1-S7. Table S1. Complete list of genes differentially regulated in chickens from the Ross [2x] group in comparison with chickens from the corresponding control group. Table S2. Complete list of genes differentially regulated in WL [2x] chickens in comparison with chickens from the respective control group. Table S3. Complete list of genes differentially regulated in chickens from the Rosa [2x] group in comparison with chickens from the respective control group. Table S4. Complete list of genes differentially regulated in chickens from the Rosa [1x] group in comparison with chickens from the respective control group. Table S5. Differentially expressed genes present in at least two groups of immunized chickens. Table S6. List of RNA-encoding DEGs. ‘U’ and ‘D’ means that indicated sequence was recognized as up- and down-regulated, respectively. Table S7. List of DEGs connected to the neuroendocrine-immune system. ‘Imm’, ‘N’ and ‘E’ in ‘System part’ column indicate function of the gene connected to the immune, neurological and endocrinological part of neuroendocrine-immune system, respectively. [file 12985_2020_1335_MOESM1_ESM.xlsx]

## Sheet: Table S1
Table S1. Complete list of genes differentially regulated in chickens from the Ross[2x] group in comparison with chickens from the corresponding control group.
Transcript Cluster ID	Gene Assignment	Gene Symbol	p-value	Fold-Change
15492879	DQ677638 // GAL7 // Gal 7 // --- // 407777 /// DQ858317 // GAL7 // Gal 7 // --- // 4077	GAL7	0.0279121	14.7221
15500195	ENSGALT00000036713 // GAL1 // gallinacin 1 // --- // 395841	GAL1	0.0066973	9.38701
15492885	NM_204992 // GAL2 // gallinacin 2 // --- // 395840 /// NM_001201399 // GAL2 // gallinac	GAL2	0.0213113	9.06195
15492882	AY621308 // GAL6 // Gal 6 // --- // 407776 /// NM_001001193 // GAL6 // Gal 6 // --- //	GAL6	0.033683	8.33919
15424094	M29449 // LECT2 // leukocyte cell-derived chemotaxin 2 // --- // 396471 /// NM_205478 /	LECT2	0.0383905	6.84813
15499916	XM_426218 // GVINP1 // GTPase, very large interferon inducible pseudogene 1 // --- // 4	GVIN1	0.00629798	6.32823
15481679	---	TCRDV	0.00200581	4.90644
15436405	XM_003642241 // LOC768349 // myelin-oligodendrocyte glycoprotein-like // --- // 768349	6TBGa-2	0.032993	3.39194
15460115	ENSGALT00000020990 // SERPINB10 // serpin peptidase inhibitor, clade B (ovalbumin), mem	SERPINB10	0.0093002	3.11234
15436220	---	LOC100858620	0.0474016	2.92931
15472683	AY129071 // RHD // Rh blood group, D antigen // --- // 395121 /// NM_204467 // RHD // R	RHCE	0.00126899	2.76079
15477808	---	S100A9	0.00122474	2.61838
15448152	XM_418499 // CCBP2 // chemokine binding protein 2 // --- // 420393 /// ENSGALT000000085	ACKR2	9.08193e-05	2.45049
15437757	---	SNORD24	0.022801	2.42083
15553155	NM_001257290 // TIMMDC1 // translocase of inner mitochondrial membrane domain containin	TIMMDC1	0.00140143	2.33772
15545884	---	LOC101748451	0.0029483	2.29841
15481684	---	TCRDV	0.0328214	2.25306
15555225	---	LOC776780	0.00770475	2.2443
15472952	NM_001030898 // CSF3R // colony stimulating factor 3 receptor (granulocyte) // --- // 4	CSF3R	0.0442621	2.17397
15477820	XM_424012 // S100A9 // S100 calcium binding protein A9 // --- // 426356 /// ENSGALT0000	S100A9	0.0324325	2.17122
15394063	ENSGALT00000027192 // MYO16 // myosin XVI // --- // 418751	MYO16	0.0479583	2.16162
15552997	---	LOC100857303	0.0410259	2.14488
15458629	NM_001080894 // CCR8L // C-C chemokine receptor 8 like // --- // 776400 /// ENSGALT0000	CCR8L	0.0182587	2.13268
15550718	XM_003643273 // LOC100858618 // olfactory receptor 14J1-like // --- // 100858618	LOC100858618	0.0470902	2.06958
15508498	NR_035258 // MIR1757 // microRNA mir-1757 // --- // 100315824 /// ENSGALT00000042185 //	MIR1757	0.0134715	2.03445
15464820	---	LOC101752219	0.0169343	2.02809
15517205	XM_421290 // SAMD15 // sterile alpha motif domain containing 15 // --- // 423376 /// EN	SAMD15	0.0159119	2.02074
15552215	XM_003643288 // LOC100857149 // olfactory receptor 14A16-like // --- // 100857149	LOC100857149	0.0456393	1.96826
15443095	XM_415694 // ABCA9 // ATP-binding cassette, sub-family A (ABC1), member 9 // --- // 417	ABCA9	0.0400766	1.95835
15513892	---	---	0.00659447	1.95784
15435234	XM_001231861 // LOC769646 // uncharacterized LOC769646 // --- // 769646 /// ENSGALT0000	LOC769646	0.0473247	1.95234
15458318	ENSGALT00000042658 // EOMES // eomesodermin // --- // 428443	EOMES	0.0222567	1.92706
15437334	XM_415483 // PHYHD1 // phytanoyl-CoA dioxygenase domain containing 1 // --- // 417200 /	PHYHD1	0.0205737	1.87719
15395985	ENSGALT00000045225 // KBTBD3 // kelch repeat and BTB (POZ) domain containing 3 // --- /	KBTBD3	0.0172599	1.83335
15556229	---	QDPR	0.00997209	1.80421
15553090	XM_001236804 // LOC777346 // rho GTPase-activating protein 32-like // --- // 777346	LOC777346	0.0198135	1.79623
15492283	XM_426214 // MFSD2B // major facilitator superfamily domain containing 2B // --- // 428	MFSD2B	0.0333043	1.79378
15399700	---	pPP2d-2.3	0.0496126	1.79179
15541567	---	PREDICTED: AMY2A	0.00712817	1.78421
15410619	XM_429332 // LOC415472 // uncharacterized LOC415472 // --- // 415472	LOC415472	0.036765	1.777
15553282	---	HEATR1	0.0156493	1.74336
15443090	---	ABCA9	0.0494202	1.73812
15506487	FJ406461 // LOC422926 // uncharacterized LOC422926 // --- // 422926 /// ENSGALT00000045	LOC101748048 /// LOC422926	0.0370241	1.73321
15509254	---	C4ORF33	0.043858	1.72092
15472975	XM_417768 // LSM10 // LSM10, U7 small nuclear RNA associated // --- // 419621 /// ENSGA	LSM10	0.00267206	1.71446
15424026	NM_001257371 // NME5 // non-metastatic cells 5, protein expressed in (nucleoside-diphos	NME5	0.0418992	1.69762
15497483	XM_419735 // EYA4 // eyes absent homolog 4 (Drosophila) // --- // 395716 /// ENSGALT000	EYA4	0.0363465	1.68881
15419189	---	LOC100857401	0.0376357	1.68339
15554838	---	LOC101747363	0.0411691	1.6549
15552373	---	LOC425441	0.0218869	1.6481
15427266	XM_414842 // LOC416541 // testis-expressed sequence 2 protein-like // --- // 416541 ///	TEX2L	0.00637165	1.64565
15554672	---	LOC431060	0.0272805	1.63947
15444977	NM_205087 // ADORA2B // adenosine A2b receptor // --- // 395971 /// ENSGALT00000028044	ADORA2B	0.0199676	1.63509
15429495	---	LOC101747768	0.00961495	1.62931
15555767	XM_003643344 // LOC100857334 // 60S ribosomal protein L17-like // --- // 100857334 ///	LOC100857334	0.019853	1.62072
15433072	---	LOC101749087	0.00831363	1.61946
15509262	ENSGALT00000016460 // CDKL2 // cyclin-dependent kinase-like 2 (CDC2-related kinase) //	CDKL2	0.018963	1.61485
15402603	---	TCRb2	0.0147676	1.61149
15532396	---	SNORD11	0.016277	1.60184
15402913	---	GAP43	0.0351468	1.59073
15475979	XM_417889 // GRIK4 // glutamate receptor, ionotropic, kainate 4 // --- // 419751 /// EN	GRIK4	0.0336634	1.58123
15434240	ENSGALT00000034720 // GLT1D1 // glycosyltransferase 1 domain containing 1 // --- // 416	GLT1D1	0.0292811	1.58088
15548156	NM_001277431 // GAL3ST2 // galactose-3-O-sulfotransferase 2 // --- // 424854 /// ENSGAL	GAL3ST2	0.0248463	1.57822
15541378	ENSGALT00000018300 // IL12RB2 // interleukin 12 receptor, beta 2 // --- // 424705	IL12RB2	0.0499356	1.57497
15434982	---	ALKBH2	0.0100578	1.57456
15463934	XM_001231629 // LOC768596 // uncharacterized LOC768596 // --- // 768596 /// ENSGALT0000	LOC768596	0.0382528	1.57145
15410056	AY464141 // DYX1C1 // dyslexia susceptibility 1 candidate 1 // --- // 415409 /// NM_001	DYX1C1	0.0435797	1.56028
15444737	XM_415814 // SARM1 // sterile alpha and TIR motif containing 1 // --- // 417568 /// ENS	SARM1	0.0315328	1.559
15466864	BX935212 // SLC13A3 // solute carrier family 13 (sodium-dependent dicarboxylate transpo	SLC13A3	0.0145229	1.55596
15520135	ENSGALT00000010578 // TSPAN32 // --- // --- // ---	TSPAN32	0.00863203	1.54775
15440148	NM_001030695 // ZNF302 // zinc finger protein 302 // --- // 417303	ZNF302	0.0361949	1.54184
15439058	AB105911 // TNFSF8 // tumor necrosis factor (ligand) superfamily, member 8 // --- // 37	TNFSF8	0.0175475	1.54036
15442341	XM_425371 // UTS2R // urotensin 2 receptor // --- // 427800 /// ENSGALT00000002482 // U	UTS2R	0.0261314	1.53919
15453202	AB196971 // APCDD1 // adenomatosis polyposis coli down-regulated 1 // --- // 426765 ///	APCDD1	0.0471945	1.53831
15449016	---	LOC420491	0.0155157	1.53607
15560459	M13212 // HAPLN1 // hyaluronan and proteoglycan link protein 1 // --- // 396475 /// NM_	HAPLN1	0.0064976	1.52373
15515389	XM_003641383 // PRR5L // proline rich 5 like // --- // 423162 /// ENSGALT00000012861 //	PRR5L	0.0255397	1.52296
15535081	NM_204607 // IKZF2 // IKAROS family zinc finger 2 (Helios) // --- // 395309 /// ENSGALT	IKZF2	0.0254584	1.51638
15558520	XM_414683 // LHFPL2 // lipoma HMGIC fusion partner-like 2 // --- // 416369 /// ENSGALT0	LHFPL2	0.0175369	1.51536
15413869	---	WDR76	0.00850671	1.50975
15484641	---	GZMM	0.0130061	1.50563
15488750	XM_419607 // TTLL2 // tubulin tyrosine ligase-like family, member 2 // --- // 421566 //	TTLL2	0.0289228	1.5027
15552173	---	LOC430861	0.0280751	1.50135
15436208	---	B-G	0.0184339	1.49907
15455402	NM_001194927 // SQLE // squalene epoxidase // --- // 420335 /// ENSGALT00000026343 // S	SQLE	0.0405952	1.49088
15436248	NM_001099358 // CYP21A2 // cytochrome P450, family 21, subfamily A, polypeptide 2 // --	CYP21A2	0.0125712	1.48958
15406070	---	FARP1	0.0149543	1.48845
15394179	---	PREDICTED: LOC107055526	0.0149543	1.48845
15556213	---	PREDICTED: LOC107055526	0.0149543	1.48845
15516465	---	BMF	0.00554918	1.48371
15484075	AY847576 // BTN1A1 // butyrophilin, subfamily 1, member A1 // --- // 420061 /// NM_0010	BTN1A1	0.00386399	1.48244
15545958	---	MOGAT1	0.026443	1.47451
15489393	NM_001097535 // GTF2H5 // general transcription factor IIH, polypeptide 5 // --- // 769	GTF2H5	0.0462153	1.46806
15518962	ENSGALT00000044022 // TMEM80 // transmembrane protein 80 // --- // 769979	TMEM80	0.0279403	1.46204
15537801	XM_003641593 // ZRANB3 // zinc finger, RAN-binding domain containing 3 // --- // 424291	ZRANB3	0.0152721	1.45847
15451260	---	7SK	0.0348308	1.45588
15523818	XM_003641439 // GPR132 // G protein-coupled receptor 132 // --- // 100859188 /// ENSGAL	GPR132	0.000626953	1.45237
15490056	NR_035185 // MIR199B // microRNA mir-199b // --- // 100315977 /// ENSGALT00000042338 //	MIR199B	0.0369265	1.45193
15416447	ENSGALT00000001624 // GPR97 // G protein-coupled receptor 97 // --- // 415632	ADGRG3	0.0462958	1.44707
15505043	XM_420686 // MTMR7 // myotubularin related protein 7 // --- // 422731 /// ENSGALT000000	MTMR7	0.00221479	1.44578
15436818	XM_003642252 // LOC417253 // glutamine synthetase-like // --- // 417253 /// ENSGALT0000	LOC417253	0.028251	1.43997
15425353	NM_001277714 // ARL10 // ADP-ribosylation factor-like 10 // --- // 416229 /// ENSGALT00	ARL10	0.0337184	1.43683
15413428	---	CERS3	0.0178362	1.43674
15416263	XM_425140 // CHST4 // carbohydrate (N-acetylglucosamine 6-O) sulfotransferase 4 // ---	CHST4	0.0110073	1.43319
15487865	---	TJAP1	0.0461942	1.43173
15527195	XM_003641489 // PDZD7 // PDZ domain containing 7 // --- // 428974 /// ENSGALT0000003930	PDZD7	0.0240714	1.431
15468769	ENSGALT00000003926 // H6PD // hexose-6-phosphate dehydrogenase (glucose 1-dehydrogenase	H6PD	0.000925346	1.42554
15552927	---	PREDICTED: LOC112530730	0.0372396	1.42447
15505843	NM_001006566 // QDPR // quinoid dihydropteridine reductase // --- // 426335 /// ENSGALT	QDPR	0.0139849	1.42214
15483129	XM_418206 // ZAP70 // zeta-chain (TCR) associated protein kinase 70kDa // --- // 420086	ZAP70	0.0261079	1.42084
15441091	XM_425379 // RAB11FIP4 // RAB11 family interacting protein 4 (class II) // --- // 42780	RAB11FIP4	0.0141287	1.41745
15391185	NM_001006254 // NFKBIZ // nuclear factor of kappa light polypeptide gene enhancer in B-	NFKBIZ	0.0116416	1.41719
15437706	NM_205091 // GFI1B // growth factor independent 1B transcription repressor // --- // 39	GFI1B	0.0347794	1.41696
15396226	XM_003640569 // VSTM5 // V-set and transmembrane domain containing 5 // --- // 10085982	VSTM5	0.0385819	1.41415
15538858	---	LRRC52	0.00864839	1.414
15540867	XM_003641712 // PODN // podocan // --- // 424647 /// ENSGALT00000017329 // PODN // podo	PODN	0.0476615	1.41192
15544753	ENSGALT00000018373 // RPE65 // retinal pigment epithelium-specific protein 65kDa // ---	RPE65	0.016855	1.41076
15454830	---	ncRNA6	0.0167702	1.40993
15466568	---	ncRNA7	0.0167702	1.40993
15413908	XM_001232764 // CTSH // cathepsin H // --- // 770109	CTSH	0.0496618	1.40531
15435599	---	LOC770215 /// LOC100858984	0.0205455	1.4043
15492512	XM_003641070 // PTK2B // PTK2B protein tyrosine kinase 2 beta // --- // 421998 /// ENSG	PTK2B	0.0220739	1.40056
15556073	NM_001257290 // TIMMDC1 // translocase of inner mitochondrial membrane domain containin	TIMMDC1	0.0310479	1.40029
15499522	ENSGALT00000026582 // TTC32 // tetratricopeptide repeat domain 32 // --- // 769943	TTC32	0.00702427	1.39898
15510803	XM_426325 // NDST3 // N-deacetylase/N-sulfotransferase (heparan glucosaminyl) 3 // ---	NDST3	0.00194414	1.39841
15489890	XM_001232458 // THEMIS // thymocyte selection associated // --- // 769224 /// ENSGALT00	THEMIS	0.00472557	1.39779
15436258	DQ224386 // C4 // complement 4 // --- // 426611 /// NM_001077233 // C4 // complement 4	C4	0.0105321	1.39758
15546242	BX935306 // CPB1 // carboxypeptidase B1 (tissue) // --- // 424888 /// NM_001277445 // C	CPB1	0.0306761	1.39683
15560382	ENSGALT00000044087 // ARRDC3 // arrestin domain containing 3 // --- // 427107	ARRDC3	0.035345	1.39486
15474410	---	SYNC	0.0260594	1.39348
15536643	AB124569 // SP5 // Sp5 transcription factor // --- // 693261 /// NM_001044684 // SP5 //	SP5	0.0294283	1.39341
15474033	XR_140322 // L3MBTL4 // l(3)mbt-like 4 (Drosophila) // --- // 419599	L3MBTL4	0.00280296	1.39336
15419301	XM_414338 // CACNA2D3 // calcium channel, voltage-dependent, alpha 2/delta subunit 3 //	CACNA2D3	0.0206314	1.38802
15484466	XM_001233681 // SHC2 // SHC (Src homology 2 domain containing) transforming protein 2 /	SHC2	0.0429188	1.38798
15552369	---	LOC101747259	0.0415322	1.38745
15518628	---	GPR137C	0.0084059	1.38467
15408780	CR391708 // FAM168A // family with sequence similarity 168, member A // --- // 419065	FAM168	0.0307626	1.37826
15480079	XM_001233930 // BCL2L15 // BCL2-like 15 // --- // 772088 /// ENSGALT00000035109 // BCL2	BCL2L15	0.016301	1.377
15483862	---	ZNRF4	0.0432565	1.37439
15426718	---	LOC101750029	0.00963243	1.37377
15548803	XM_422602 // SLC16A14 // solute carrier family 16, member 14 (monocarboxylic acid trans	SLC16A14	0.00523175	1.37206
15560626	---	SUSD1	0.0235552	1.37052
15529921	ENSGALT00000010362 // SLC16A12 // solute carrier family 16, member 12 (monocarboxylic a	SLC16A12	0.0343882	1.36777
15405734	---	---	0.0236115	1.36681
15552153	---	LOC425455	0.0354457	1.3668
15505748	AB170013 // PPARGC1A // peroxisome proliferator-activated receptor gamma, coactivator 1	PPARGC1A	0.0176829	1.36583
15433257	XM_415277 // CIT // citron (rho-interacting, serine/threonine kinase 21) // --- // 4169	CIT	0.00890207	1.36455
15387703	BX932090 // LOC418020 // family with sequence similarity 20, member C-like // --- // 41	FAM20CL	0.0438449	1.36249
15500214	AY823389 // EFHC1 // EF-hand domain (C-terminal) containing 1 // --- // 422041 /// ENSG	EFHC1	0.039152	1.36158
15450713	---	SACM1L	0.0463206	1.36092
15400108	XM_001234081 // GRAP2 // GRB2-related adaptor protein 2 // --- // 770756 /// ENSGALT000	GRAP2	0.0302576	1.36047
15443221	XM_415703 // TSPAN10 // tetraspanin 10 // --- // 417455 /// ENSGALT00000007203 // TSPAN	TSPAN10	0.0273327	1.35958
15553266	XM_003643722 // LOC100859521 // olfactory receptor 14A16-like // --- // 100859521	LOC100859521	0.0404255	1.35862
15548930	---	PAQR9	0.0215021	1.35385
15544651	AB253771 // ITGB3BP // integrin beta 3 binding protein (beta3-endonexin) // --- // 4246	ITGB3BP	0.0345027	1.35034
15517605	NM_001006485 // VRK1 // vaccinia related kinase 1 // --- // 423443 /// ENSGALT000000181	VRK1	0.0131527	1.34955
15468925	---	PEX14	0.0239408	1.3476
15562192	ENSGALT00000023986 // CZH5ORF34 // chromosome Z open reading frame, human C5orf34 // --	CZH5ORF34	0.0265912	1.34698
15414539	---	LOC415662 /// LOC769668	0.049466	1.34631
15555530	XM_001235128 // LOC771918 // olfactory receptor 14J1-like // --- // 771918	LOC771918	0.00535261	1.34433
15511446	---	PAICS	0.00946578	1.34382
15486408	---	LRRN4	0.0170152	1.34342
15520414	---	EFCAB4B	0.0356731	1.34221
15408222	---	KIAA1731	0.00335517	1.34155
15411990	X99454 // CYP1A1 // cytochrome P450, family 1, subfamily A, polypeptide 1 // --- // 396	CYP1A1	0.033824	1.34021
15393259	NM_001008679 // P2RY8 // purinergic receptor P2Y, G-protein coupled, 8 // --- // 418665	P2RY8	0.00954978	1.3402
15427244	ENSGALT00000033826 // MSLNL // mesothelin-like // --- // 770761	MSLNL	0.041287	1.33928
15547610	XM_426719 // SIAH2 // seven in absentia homolog 2 (Drosophila) // --- // 429164 /// ENS	SIAH2	0.0144072	1.33861
15396972	ENSGALT00000022417 // NCAPH2 // non-SMC condensin II complex, subunit H2 // --- // 4262	NCAPH2	0.0393927	1.33723
15526767	XM_426521 // ZNF518A // zinc finger protein 518A // --- // 428964	ZNF518A	0.00673527	1.33634
15426418	---	---	0.0395783	1.33546
15564514	XM_429172 // THAP1 // THAP domain containing, apoptosis associated protein 1 // --- //	THAP1	0.0245265	1.33492
15561037	---	CHST	0.0135591	1.33309
15394009	---	ADPRHL1	0.0298705	1.3327
15545928	XM_422632 // TRIM42 // tripartite motif containing 42 // --- // 424818 /// ENSGALT00000	TRIM42	0.0255276	1.33266
15538091	---	NEB	0.0296724	1.33093
15455814	NM_001199576 // HHATL // hedgehog acyltransferase-like // --- // 420391 /// ENSGALT0000	HHATL	0.0410104	1.33046
15401468	XM_416421 // SLCO1A2 // solute carrier organic anion transporter family, member 1A2 //	SLCO1A2	0.0207501	1.32798
15551478	---	CUZD1	0.0443822	1.32733
15429306	XM_425231 // MAD1L1 // MAD1 mitotic arrest deficient-like 1 (yeast) // --- // 427658 //	MAD1L1	0.0053349	1.32638
15426941	---	BUD31	0.0151421	1.32469
15541767	ENSGALT00000003481 // C1orf53 // chromosome 1 open reading frame 53 // --- // ---	C8H1orf53	0.0163048	1.3201
15522650	XM_421256 // FAM161B // family with sequence similarity 161, member B // --- // 423341	FAM161B	0.0433392	1.31893
15391176	ENSGALT00000024762 // NXPE3 // neurexophilin and PC-esterase domain family, member 3 //	NXPE3	0.036088	1.31778
15563913	ENSGALT00000020615 // LOC100858851 // zinc finger protein 367-like // --- // 100858851	ZNF367	0.0479091	1.31686
15525627	---	SRGN	0.0424183	1.31605
15556796	---	HINTW	0.0203695	1.31335
15533675	---	NHEJ1	0.0350584	1.31244
15523081	XM_421304 // GALC // galactosylceramidase // --- // 423394 /// ENSGALT00000017238 // GA	GALC	0.0229363	1.30953
15463576	NM_001030956 // FBXO32 // F-box protein 32 // --- // 420343 /// ENSGALT00000026404 // F	FBXO32	0.0211453	1.3079
15456222	XM_418536 // EXOG // endo/exonuclease (5'-3'), endonuclease G-like // --- // 420430 ///	EXOG	0.0145837	1.30729
15408704	ENSGALT00000028009 // KLHL35 // kelch-like 35 (Drosophila) // --- // 419071	LOC101747275 /// LOC769507	0.0261805	1.30637
15463649	---	COL22A1	0.038251	1.3053
15520211	NM_001199596 // BRSK2 // BR serine/threonine kinase 2 // --- // 423098 /// ENSGALT00000	BRSK2	0.0302041	1.30175
15396545	---	CLNS1A	0.0380974	1.30165
15395706	---	U6	0.0282327	1.30141
15552729	AF146428 // PFKFB4 // 6-phosphofructo-2-kinase/fructose-2,6-biphosphatase 4 // --- // 4	PFKFB4	0.0408141	1.30121
15456194	ENSGALT00000035380 // GGA,14831 // --- // --- // ---	LOC101749395	0.041004	1.30021
15433178	XM_001233626 // PLA2G1B // phospholipase A2, group IB (pancreas) // --- // 770292 /// E	PLA2G1BL	0.0123631	-1.30036
15452467	---	---	0.0342961	-1.3004
15505411	NM_001277821 // COMMD8 // COMM domain containing 8 // --- // 422769 /// ENSGALT00000043	COMMD8	0.00575389	-1.30066
15425583	NM_001163232 // GPX3 // glutathione peroxidase 3 // --- // 427638 /// ENSGALT0000000719	GPX3	0.0051155	-1.30114
15500319	XM_420063 // CYP39A1 // cytochrome P450, family 39, subfamily A, polypeptide 1 // --- /	CYP39A1	0.0113945	-1.3026
15424206	ENSGALT00000043888 // PDLIM4 // PDZ and LIM domain 4 // --- // 395643	PDLIM4	0.0105311	-1.30306
15459910	ENSGALT00000020877 // RIOK1 // RIO kinase 1 (yeast) // --- // 420870	RIOK1	0.0375838	-1.30313
15497923	CR524290 // MARCKS // myristoylated alanine-rich protein kinase C substrate // --- // 3	MARCKS	0.0155926	-1.30325
15544844	NM_001079763 // CRYZ // crystallin, zeta (quinone reductase) // --- // 772289 /// ENSGA	CRYZ	0.00504963	-1.30421
15475087	XM_001232466 // C1QTNF5 // C1q and tumor necrosis factor related protein 5 // --- // 76	C1QTNF5	0.0472318	-1.30611
15555750	XM_423987 // GMCL1 // germ cell-less homolog 1 (Drosophila) // --- // 426327	GMCL1	0.0167172	-1.30616
15556855	---	FAF	0.0162808	-1.30932
15425159	NM_205164 // NKX2-5 // NK2 transcription factor related, locus 5 (Drosophila) // --- //	NKX2-5	0.0282973	-1.30958
15544717	ENSGALT00000018125 // SLC35D1 // solute carrier family 35 (UDP-glucuronic acid/UDP-N-ac	SLC35D1	0.0327554	-1.31001
15519544	CR390783 // PARVA // parvin, alpha // --- // 423030 /// ENSGALT00000008731 // PARVA //	PARVA	0.0429076	-1.31011
15418520	XM_427707 // CACNA2D2 // calcium channel, voltage-dependent, alpha 2/delta subunit 2 //	CACNA2D2	0.0482339	-1.31278
15408461	XM_417277 // MYO7A // myosin VIIA // --- // 419085 /// ENSGALT00000001046 // MYO7A // m	MYO7A	0.0373714	-1.31353
15478218	ENSGALT00000000410 // LAD1 // ladinin 1 // --- // 421160 /// ENSGALT00000000410 // LAD1	TMEM9	0.0330458	-1.31431
15488530	ENSGALT00000018060 // RAB4A // RAB4A, member RAS oncogene family // --- // 421532	RAB4A	0.00495382	-1.31526
15470929	---	LOC419500	0.0196348	-1.31545
15507503	XM_420222 // GPC4 // glypican 4 // --- // 422234 /// ENSGALT00000009812 // GPC4 // glyp	GPC4	0.0273543	-1.31552
15484083	XM_003642835 // MARCH2 // membrane-associated ring finger (C3HC4) 2 // --- // 420062 //	MARCH2	0.0419229	-1.31558
15431401	ENSGALT00000039091 // ZP2 // zona pellucida glycoprotein 2 (sperm receptor) // --- // 4	ZP2	0.0253378	-1.3157
15537476	AY434090 // ITGB5 // integrin, beta 5 // --- // 395142 /// NM_204483 // ITGB5 // integr	ITGB5	0.0107923	-1.31651
15559282	ENSGALT00000045584 // CZH9orf85 // chromosome Z open reading frame, human C9orf85 // --	CZH9orf85	0.00337413	-1.31673
15456511	XM_418558 // DIP2C // DIP2 disco-interacting protein 2 homolog C (Drosophila) // --- //	DIP2C	0.000702819	-1.31868
15528462	---	SNORA74	0.0448613	-1.31893
15528914	XM_003641468 // PAOX // peroxisomal N(1)-acetyl-spermine/spermidine oxidase-like // ---	PAOX	0.0299879	-1.31899
15444554	BX935732 // SUMF2 // sulfatase modifying factor 2 // --- // 417542 /// ENSGALT000000038	SUMF2	0.0237058	-1.31927
15511980	XM_426345 // KIAA1239 // KIAA1239 // --- // 428789 /// ENSGALT00000023164 // KIAA1239 /	NWD2	0.0283936	-1.3207
15489018	BX950281 // RAB32 // RAB32, member RAS oncogene family // --- // 421616 /// NM_00127767	RAB32	0.00374562	-1.32074
15391566	NM_001030791 // GPR89B // G protein-coupled receptor 89B // --- // 418459 /// ENSGALT00	GPR89B	0.0276127	-1.32125
15564030	EF017720 // ROR2 // receptor tyrosine kinase-like orphan receptor 2 // --- // 769516 //	ROR2	0.0450693	-1.32165
15403557	BX932077 // ACP6 // acid phosphatase 6, lysophosphatidic // --- // 418458 /// ENSGALT00	ACP6	0.0148137	-1.32195
15398728	EU124684 // AVPR1A // arginine vasopressin receptor 1A // --- // 771773 /// NM_00111043	AVPR1A	0.0321467	-1.32248
15507785	AF198349 // DACH2 // dachshund homolog 2 (Drosophila) // --- // 395576 /// NM_204795 //	DACH2	0.00258797	-1.32289
15540411	JQ868755 // ST3GAL3 // ST3 beta-galactoside alpha-2,3-sialyltransferase 3 // --- // 424	ST3GAL3	0.040077	-1.32577
15466847	---	LOC770857	0.0442255	-1.32638
15554051	---	SPEG1	0.0463893	-1.32786
15392456	ENSGALT00000026150 // EFHC2 // EF-hand domain (C-terminal) containing 2 // --- // 41855	EFHC2	0.0449454	-1.32796
15410258	ENSGALT00000007734 // SEMA6D // sema domain, transmembrane domain (TM), and cytoplasmic	SEMA6D	0.00472338	-1.32967
15551683	---	MRPL19	0.0294469	-1.33072
15541629	XM_422182 // FNDC7 // fibronectin type III domain containing 7 // --- // 424339 /// ENS	FNDC7	0.0315644	-1.33128
15536911	---	MYO10L	0.0145521	-1.33207
15449167	CR386940 // PTPLA // protein tyrosine phosphatase-like (proline instead of catalytic ar	PTPLA	0.0463969	-1.3335
15512322	---	TMEM128	0.00421476	-1.33461
15390651	ENSGALT00000024139 // HGD // homogentisate 1,2-dioxygenase // --- // 418330	HGD	0.0286225	-1.33485
15482487	---	KLHL11	0.0188798	-1.33536
15405695	CR385854 // RNF149 // ring finger protein 149 // --- // 418712 /// ENSGALT00000027090 /	RNF149	0.0139148	-1.33604
15503415	---	CATH1	0.0370058	-1.33687
15466980	XM_417395 // ZNFX1 // zinc finger, NFX1-type containing 1 // --- // 419218 /// ENSGALT0	ZNFX1	0.0151576	-1.33719
15543759	ENSGALT00000016739 // IPP // intracisternal A particle-promoted polypeptide // --- // 4	IPP	0.00181929	-1.33731
15453322	U51641 // ZFP161 // zinc finger protein 161 homolog (mouse) // --- // 396070 /// NM_205	ZBTB14	0.0362805	-1.33803
15474494	XM_001234405 // HEYL // hairy/enhancer-of-split related with YRPW motif-like // --- //	HEYL	0.0346125	-1.34436
15458695	NM_001252154 // EXOSC7 // exosome component 7 // --- // 420704 /// ENSGALT00000019392 /	EXOSC7	0.0266047	-1.3468
15388834	---	CALD1	0.0375064	-1.34855
15426557	---	NPTX2	0.025985	-1.34995
15482658	---	PTRF	0.0137262	-1.35031
15449291	XM_418629 // FAM188A // family with sequence similarity 188, member A // --- // 420526	FAM188A	0.0321001	-1.35085
15500613	CR353562 // LPAR4 // lysophosphatidic acid receptor 4 // --- // 422149 /// ENSGALT00000	LPAR4	0.0211439	-1.35109
15430754	XM_414960 // HMOX2 // heme oxygenase (decycling) 2 // --- // 416663 /// ENSGALT00000012	HMOX2	0.00539569	-1.35281
15445602	XM_003642434 // CUEDC1 // CUE domain containing 1 // --- // 417665 /// ENSGALT000000089	CUEDC1	0.027522	-1.35295
15440551	NM_001008789 // CYGB // cytoglobin // --- // 427802 /// ENSGALT00000039145 // CYGB // c	CYGB	0.0468944	-1.35355
15549374	XM_001233444 // LOC770119 // cytochrome P450 2J2-like // --- // 770119 /// ENSGALT00000	CYP2J2L5	0.023656	-1.35568
15386564	NM_205171 // SYT1 // synaptotagmin I // --- // 396083 /// ENSGALT00000016800 // SYT1 //	SYT1	0.0273669	-1.35598
15446382	NM_205290 // HSPB1 // heat shock 27kDa protein 1 // --- // 396227 /// ENSGALT0000004024	HSPB1	0.0250871	-1.36085
15461369	NM_001031012 // TUBB6 // tubulin, beta 6 class V // --- // 421037 /// ENSGALT0000004505	TUBB6	0.04899	-1.36094
15448832	M14049 // ITGB1 // integrin, beta 1 (fibronectin receptor, beta polypeptide, antigen CD	ITGB1	0.0133848	-1.36213
15506038	ENSGALT00000024255 // EVC // Ellis van Creveld syndrome // --- // 422851	EVC	0.0285987	-1.36236
15502379	ENSGALT00000015233 // GUCY1A3 // guanylate cyclase 1, soluble, alpha 3 // --- // 422407	GUCY1A3	0.0455606	-1.3632
15385236	---	KIF21A	0.016192	-1.36355
15466097	---	ATP9A	0.0101494	-1.36545
15403583	NM_001030792 // CHMP2B // charged multivesicular body protein 2B // --- // 418461 /// E	CHMP2B	0.028324	-1.3684
15412381	---	FAN1	0.00899981	-1.36928
15518595	XM_426484 // FRMD6 // FERM domain containing 6 // --- // 428930 /// ENSGALT00000020205	FRMD6	0.000574805	-1.36978
15477295	XM_424007 // MEX3A // mex-3 homolog A (C, elegans) // --- // 426350 /// ENSGALT00000022	MEX3A	0.0468248	-1.37081
15442078	ENSGALT00000001507 // MYOCD // myocardin // --- // 427790	MYOCD	0.0125552	-1.37151
15561612	---	CD72AG	0.0320865	-1.37573
15423319	---	NSD1	0.015702	-1.37702
15407504	ENSGALT00000027622 // RASL11A // RAS-like, family 11, member A // --- // 418932	RASL11A	0.0141637	-1.38104
15464885	XM_001234185 // JPH2 // junctophilin 2 // --- // 770867 /// ENSGALT00000039955 // JPH2	JPH2	0.0202292	-1.3821
15456141	ENSGALT00000009457 // LOC420419 // mitogen-activated protein kinase kinase kinase 3-lik	LOC420419	0.0290031	-1.38525
15492183	AJ292363 // MSGN1 // mesogenin 1 // --- // 395419 /// NM_204684 // MSGN1 // mesogenin 1	MSGN1	0.0211601	-1.38763
15504982	XM_420681 // FRG1 // FSHD region gene 1 // --- // 422726 /// ENSGALT00000022114 // FRG1	FRG1	0.0085264	-1.38958
15497921	M31650 // MARCKS // myristoylated alanine-rich protein kinase C substrate // --- // 396	MARCKS	0.0313255	-1.39238
15450446	XM_418773 // ANO10 // anoctamin 10 // --- // 420674	ANO10	0.0125947	-1.39274
15556285	---	MIR1634	0.00464849	-1.39299
15476899	NM_001101732 // LOC431324 // keratin A // --- // 431324 /// ENSGALT00000014977 // LOC43	LOC431324	0.0423195	-1.39723
15494562	CR385220 // LOC770184 // uncharacterized LOC770184 // --- // 770184 /// XM_001233511 //	LOC770184	0.0190402	-1.40061
15500678	XM_420175 // LOC422179 // uncharacterized LOC422179 // --- // 422179 /// ENSGALT0000000	LOC422179	0.0429108	-1.40129
15529751	XM_421647 // ANTXRL // anthrax toxin receptor-like // --- // 423775 /// ENSGALT00000009	ANTXRL	0.0391573	-1.40303
15528350	NM_001199507 // BICC1 // bicaudal C homolog 1 (Drosophila) // --- // 423604 /// ENSGALT	BICC1	0.0341084	-1.40429
15551110	XM_424356 // HYAL1 // hyaluronoglucosaminidase 1 // --- // 426739 /// ENSGALT0000000113	HYAL1	0.0235613	-1.4049
15505030	ENSGALT00000022147 // MTUS1 // microtubule associated tumor suppressor 1 // --- // 4227	MTUS1	0.0126376	-1.40683
15541836	AF502148 // RGS2 // regulator of G-protein signaling 2, 24kDa // --- // 378912 /// AF50	RGS2	0.00688461	-1.40867
15465374	---	ZBTB46	0.00431144	-1.41371
15449526	AF031830 // FZD1 // frizzled family receptor 1 // --- // 374062 /// NM_001030337 // FZD	FZD1	0.00735306	-1.41849
15392391	---	FAM188A	0.0215052	-1.41907
15456109	XM_418522 // PLCD1 // phospholipase C, delta 1 // --- // 420416 /// ENSGALT00000009321	PLCD1	0.0231652	-1.42034
15511007	NR_035305 // MIR122B // microRNA mir-122b // --- // 100315935	MIR122B	0.0357103	-1.42094
15446372	BX933137 // DTX2 // deltex homolog 2 (Drosophila) // --- // 417515 /// XM_415763 // DTX	DTX2	0.000601567	-1.42297
15510823	ENSGALT00000019661 // ANK2 // ankyrin 2, neuronal // --- // 422689	ANK2	0.011652	-1.42598
15504017	BX932483 // LOC422609 // 1-acylglycerol-3-phosphate O-acyltransferase 9-like // --- //	LOC422609	0.0223859	-1.43049
15545951	NR_035239 // MIR1741 // microRNA mir-1741 // --- // 100315813 /// ENSGALT00000042408 //	MIR1741	0.0470547	-1.43182
15485038	BX934951 // FAM32A // family with sequence similarity 32, member A // --- // 420150 ///	AP1M1 /// FAM32A	0.0296734	-1.43253
15533570	XM_422042 // GJD3 // gap junction protein, delta 3, 31,9kDa // --- // 424196 /// ENSGAL	GJD3	0.00835614	-1.43605
15504767	AF082329 // CASP6 // caspase 6, apoptosis-related cysteine peptidase // --- // 395477 /	CASP6	0.0138408	-1.43668
15542508	NM_001006532 // RALGPS2 // Ral GEF with PH domain and SH3 binding motif 2 // --- // 424	RALGPS2	0.02773	-1.43811
15515913	NM_001199656 // CHAC1 // ChaC, cation transport regulator homolog 1 (E, coli) // --- //	CHAC1	0.0150484	-1.43831
15425084	NM_001277700 // FABP6 // fatty acid binding protein 6, ileal // --- // 416154 /// NM_00	FABP6	0.00344588	-1.43905
15458792	XM_426015 // MYRIP // myosin VIIA and Rab interacting protein // --- // 428455 /// ENSG	MYRIP	0.0459202	-1.43921
15503060	XM_420449 // FHDC1 // FH2 domain containing 1 // --- // 422484 /// ENSGALT00000016436 /	FHDC1	0.0386503	-1.44096
15479108	BX950834 // TOMM6 // translocase of outer mitochondrial membrane 6 homolog (yeast) // -	TOMM6	0.0162281	-1.44228
15390972	XM_003640457 // NME7 // NME/NM23 family member 7 // --- // 100858145 /// ENSGALT0000002	NME7	0.0355471	-1.44271
15551824	---	ARSH	0.0251776	-1.44558
15493701	ENSGALT00000013919 // LOC421253 // transmembrane protein 121-like // --- // 421253	TMEM121L	0.0170223	-1.44636
15531689	ENSGALT00000006250 // COL6A3 // collagen, type VI, alpha 3 // --- // 396548	COL6A3	0.0102562	-1.44679
15420447	XM_414443 // LMCD1 // LIM and cysteine-rich domains 1 // --- // 416113	LMCD1	0.014882	-1.44721
15528768	XM_421535 // LOC423653 // solute carrier family 22 member 15-like // --- // 423653 ///	LOC423653	0.0263717	-1.44846
15531966	---	KIAA0196	0.0363971	-1.44944
15529910	XM_421661 // LIPA // lipase A, lysosomal acid, cholesterol esterase (Wolman disease) //	LIPA	0.00521259	-1.45114
15500309	---	RCAN2	0.0378061	-1.45218
15405472	NM_205221 // CNGA3 // cyclic nucleotide gated channel alpha 3 // --- // 396144	CNGA3	0.0430287	-1.45325
15458689	NM_204666 // CLEC3B // C-type lectin domain family 3, member B // --- // 395386 /// ENS	CLEC3B	0.0131341	-1.45471
15554764	---	PREDICTED: LOC112531435	0.0446069	-1.45538
15472047	XM_001233960 // RAB11FIP1 // RAB11 family interacting protein 1 (class I) // --- // 770	RAB11FIP1 /// LOC101748264	0.0197336	-1.45991
15517049	NM_001277887 // JDP2 // Jun dimerization protein 2 // --- // 423363 /// ENSGALT00000016	JDP2	0.0118865	-1.46457
15545508	ENSGALT00000010668 // EPHB1 // EPH receptor B1 // --- // 396177	EPHB1	0.00545417	-1.46542
15524569	XM_421464 // CDKL1 // cyclin-dependent kinase-like 1 (CDC2-related kinase) // --- // 42	CDKL1	0.00836612	-1.46919
15556301	---	PREDICTED: LOC107057257	0.0458493	-1.47229
15389436	ENSGALT00000022738 // SSPN // sarcospan // --- // 418211	SSPN	0.0333774	-1.47412
15545473	---	PREDICTED: C3orf70	0.0305395	-1.47575
15438160	BX931123 // CNTRL // centriolin // --- // 417121 /// ENSGALT00000002299 // CENPF // ---	CNTRL	0.0255505	-1.47736
15465171	NR_031471 // MIR1A-1 // microRNA mir-1a-1 // --- // 777851 /// ENSGALT00000028999 // MI	MIR1-1	0.0318752	-1.48552
15549057	XM_426700 // FAM43A // family with sequence similarity 43, member A // --- // 429145 //	FAM43A	0.00661599	-1.4915
15399515	---	SLC25A3	0.0387307	-1.49861
15437689	---	NTNG2	0.0420074	-1.49985
15519762	ENSGALT00000009626 // TUB // tubby homolog (mouse) // --- // ---	TUB	0.0247317	-1.50846
15550342	XM_424494 // RAPGEF3 // Rap guanine nucleotide exchange factor (GEF) 3 // --- // 426888	RAPGEF3	0.0154813	-1.50961
15554565	---	LOC776487	0.0392827	-1.50987
15495562	CR386377 // LOC421441 // spectrin beta chain, brain 4-like // --- // 421441 /// XM_4194	LOC421441	0.0137485	-1.51514
15498665	ENSGALT00000025694 // RIMS1 // regulating synaptic membrane exocytosis 1 // --- // ---	RIMS1	0.0225134	-1.51523
15477382	ENSGALT00000032638 // NES // --- // --- // --- /// ENSGALT00000040824 // WIPF3 // WAS/W	NES	0.00363242	-1.51772
15553159	ENSGALT00000006164 // ABL1 // c-abl oncogene 1, non-receptor tyrosine kinase // --- //	ABL1	0.0163201	-1.51986
15550935	---	LOC101747864	0.00495251	-1.52038
15394859	ENSGALT00000027403 // C1H13ORF15 // chromosome 1 open reading frame, human C13orf15 //	RGCC	0.0285298	-1.52259
15475146	CR385590 // APOA1 // apolipoprotein A-I // --- // 396536 /// M18746 // APOA1 // apolipo	APOA1	0.0458968	-1.52357
15454460	NM_001199475 // CHMP4C // chromatin modifying protein 4C // --- // 420201 /// ENSGALT00	CHMP4C	0.0199888	-1.53204
15504563	ENSGALT00000019510 // PRDM5 // PR domain containing 5 // --- // ---	PRDM5	0.0296766	-1.53224
15523924	---	SYNE2	0.007676	-1.53233
15515763	---	SNORD67	0.0146023	-1.53547
15421448	ENSGALT00000008679 // LRTM1 // --- // --- // ---	LRTM1	0.0486705	-1.54171
15477649	---	SCARNA15	0.00582925	-1.54551
15531136	ENSGALT00000015779 // CPXM2 // carboxypeptidase X (M14 family), member 2 // --- // 4239	CPXM2	0.0261183	-1.55484
15395667	XM_417133 // FAM123A // family with sequence similarity 123A // --- // 418939 /// ENSGA	FAM123A	0.0468782	-1.55486
15391842	ENSGALT00000025518 // BACH1 // BTB and CNC homology 1, basic leucine zipper transcripti	BACH1	0.00885055	-1.56276
15422638	ENSGALT00000001235 // NDUFA2 // NADH dehydrogenase (ubiquinone) 1 alpha subcomplex, 2,	NDUFA2	0.0259168	-1.5638
15465478	---	REM1	0.0124667	-1.569
15396352	AF224316 // FZD4 // frizzled family receptor 4 // --- // 373887 /// NM_204099 // FZD4 /	FZD4	0.00212151	-1.57211
15556466	XM_003643678 // LOC100857255 // osteoclast-associated immunoglobulin-like receptor-like	LOC100857255	0.0485153	-1.57488
15503334	---	LOC422513	0.0113439	-1.57854
15556076	NM_001012542 // POGLUT1 // protein O-glucosyltransferase 1 // --- // 418455 /// ENSGALT	POGLUT1	0.0125852	-1.58473
15432991	AB193180 // TBX6 // T-box 6 // --- // 395792 /// NM_001030367 // TBX6 // T-box 6 // ---	TBX6	0.0470204	-1.58619
15508757	---	FAM198B	0.0160539	-1.59665
15554740	XM_428543 // C1QL4 // complement component 1, q subcomponent-like 4 // --- // 430993 //	C1QL4	0.0235652	-1.59783
15390904	AB086824 // CCDC80 // coiled-coil domain containing 80 // --- // 395074 /// NM_204431 /	CCDC80	0.0203999	-1.61632
15552943	---	LOC771033	0.0193945	-1.6342
15550656	AF072698 // KRT7 // keratin 7 // --- // 395772 /// NM_204932 // KRT7 // keratin 7 // --	KRT7	0.0287909	-1.63755
15531069	M35196 // FGFR2 // fibroblast growth factor receptor 2 // --- // 396259 /// X61992 // F	FGFR2	0.0307927	-1.65537
15552528	---	LOC771033	0.0314383	-1.65855
15415461	NM_001030573 // DYNC1LI2 // dynein, cytoplasmic 1, light intermediate chain 2 // --- //	DYNC1LI2	0.000664756	-1.66594
15542550	XM_422275 // FAM5B // family with sequence similarity 5, member B // --- // 424433 ///	FAM5B	0.0462219	-1.67532
15494637	---	CAPN2	0.00432179	-1.67681
15552061	---	JPH2	0.00918805	-1.6895
15506409	GU590867 // ATOH8 // atonal homolog 8 (Drosophila) // --- // 771738 /// NM_001177739 //	ATOH8	0.0385915	-1.69445
15447381	ENSGALT00000008605 // CA4 // carbonic anhydrase IV // --- // 417647	CA4	0.0122305	-1.6953
15531260	---	FAM194A	0.0130636	-1.6967
15511999	ENSGALT00000023178 // PCDH7 // protocadherin 7 // --- // 422797	PCDH7	5.90416e-05	-1.69849
15389015	CR354286 // USP18 // ubiquitin specific peptidase 18 // --- // 418167 /// ENSGALT000000	USP18	0.0113444	-1.7083
15511997	CR388971 // PCDH7 // protocadherin 7 // --- // 422797 /// ENSGALT00000023178 // PCDH7 /	PCDH7	0.000591111	-1.71321
15444897	ENSGALT00000006652 // NSRP1 // nuclear speckle splicing regulatory protein 1 // --- //	NSRP1	0.000114959	-1.73435
15413694	---	SNORD18	0.0069265	-1.73706
15494419	---	MI0005509	0.00387393	-1.81158
15521118	M61754 // MDK // midkine (neurite growth-promoting factor 2) // --- // 423196 /// ENSGA	MDK	0.0373987	-1.83339
15552273	AB002585 // OASL // 2'-5'-oligoadenylate synthetase-like // --- // 395908	OASL	0.0203901	-1.9126
15526537	XM_421662 // IFIT5 // interferon-induced protein with tetratricopeptide repeats 5 // --	IFIT5	0.0251915	-1.98933
15402730	---	STXBP5L	0.0497651	-2.07481
15410950	AF152358 // ALDH1A3 // aldehyde dehydrogenase 1 family, member A3 // --- // 395389 ///	ALDH1A3	0.0258435	-2.12981
15450341	CR386255 // LRRC3B // leucine rich repeat containing 3B // --- // 420657 /// ENSGALT000	LRRC3B	0.0117167	-2.15299
15456837	NM_001257299 // GPR158 // threonine synthase-like 1 (S, cerevisiae) // --- // 100859400	GPR158	0.00781681	-2.20536
15486483	NM_001257346 // RRBP1 // ribosome binding protein 1 homolog 180kDa (dog) // --- // 3964	RRBP1	0.0222218	-2.43143
15462593	ENSGALT00000025181 // EYA1 // --- // --- // ---	EYA1	0.0274794	-2.7031
15554617	---	NTMT1	0.00636483	-2.81148
15500848	---	snoRNA GGN47	0.0261394	-2.84499
15508840	XM_003641151 // DDX60 // DEAD (Asp-Glu-Ala-Asp) box polypeptide 60 // --- // 422427	DDX60	0.0241663	-2.86736
15508844	XM_003641151 // DDX60 // DEAD (Asp-Glu-Ala-Asp) box polypeptide 60 // --- // 422427	DDX60	0.00566677	-2.93337

## Sheet: Table S2
Table S2. Complete list of genes differentially regulated in WL[2x] chickens in comparison with chickens from the respective control group.
Transcript Cluster ID	Gene Assignment	Gene Symbol	p-value	Fold-Change
15408649	---	SNORD35	0.0150602	2.02768
15385454	XM_425426 // GRM8 // glutamate receptor, metabotropic 8 // --- // 427853 /// ENSGALT000	GRM8	0.0195428	2.01682
15551543	---	USP6NL	0.00562709	2.00429
15502791	XM_001234229 // MGST2 // microsomal glutathione S-transferase 2 // --- // 770916 /// XM	MGST2	0.0451416	1.83812
15436437	---	MHC class I	0.0133411	1.79661
15414133	ENSGALT00000045297 // gga-mir-147 // gga-mir-147 // --- // ---	gga-mir-147	0.0101195	1.75813
15553504	---	OAT	0.0449385	1.6941
15505990	XM_420789 // SLC2A9 // solute carrier family 2 (facilitated glucose transporter), membe	SLC2A9	0.0149763	1.68267
15451803	XM_001234746 // C2H6ORF105 // chromosome 2 open reading frame, human C6orf105 // --- //	C2H6ORF105	0.0203205	1.5302
15555935	ENSGALT00000021942 // LOC100857552 // loss of heterozygosity 12 chromosomal region 1 pr	BORCS5	0.00851004	1.50257
15513015	---	NONGGAT007307	0.0185129	1.49653
15468589	ENSGALT00000040296 // LOC771069 // C-factor-like // --- // 771069	NADB-LER2	0.0340593	1.4916
15534623	NM_001012922 // STAM2 // signal transducing adaptor molecule (SH3 domain and ITAM motif	STAM2	0.0130803	1.46505
15504729	XM_420645 // TIFA // TRAF-interacting protein with forkhead-associated domain // --- //	TIFA	0.0354095	1.42083
15446523	BX933162 // LOC417536 // chemokine ah221 // --- // 417536	CCLi9 gene	0.0430284	1.41915
15458819	---	SNORA62	0.033833	1.39064
15536805	BX931325 // G6PC2 // glucose-6-phosphatase, catalytic, 2 // --- // 424171 /// XM_003641	G6PC2	0.0307132	1.38997
15448246	---	SNORA5	0.0397587	1.38592
15556058	XM_424214 // LOC426576 // olfactory receptor 14J1-like // --- // 426576	LOC426576	0.0251255	1.36368
15455422	---	5S_rRNA	0.0291226	1.3447
15395922	---	CUL5	0.0472312	1.34339
15480680	XM_003642771 // LOC100859466 // feather keratin Cos1-1/Cos1-3/Cos2-1-like // --- // 100	LOC100859466	0.0302998	1.33744
15462611	XM_418293 // MSC // musculin // --- // 420179 /// ENSGALT00000030884 // MSC // musculin	MSC	0.0163303	1.33351
15393711	XM_416914 // IL1R2 // interleukin 1 receptor, type II // --- // 418715 /// ENSGALT00000	IL1R2	0.0125513	1.32797
15502328	AB046119 // TLR2-1 // toll-like receptor 2 type1 // --- // 374141 /// AB050005 // TLR2-	TLR2-1	0.0158369	1.31873
15532390	---	SNORD70	0.0171467	1.31707
15389327	NM_001030769 // C3AR1 // complement component 3a receptor 1 // --- // 418198 /// ENSGAL	C3AR1	0.0298824	1.3139
15416312	XM_413985 // LTB4R // leukotriene B4 receptor // --- // 415617 /// ENSGALT00000040558 /	LTB4R	0.00426604	1.31368
15495098	---	ENSGALG00000009928	0.00410198	1.30294
15418107	NR_035286 // MIR1785 // microRNA mir-1785 // --- // 100315996 /// ENSGALT00000042886 //	MIR1785	0.0316785	-1.30417
15550597	NR_035161 // MIR1668 // microRNA mir-1668 // --- // 100315917 /// ENSGALT00000042234 //	MIR1668	0.0275752	-1.30494
15502763	ENSGALT00000015887 // CCRN4L // CCR4 carbon catabolite repression 4-like (S, cerevisiae	CCRN4L	0.0423262	-1.30733
15520993	NM_001277882 // PTPMT1 // protein tyrosine phosphatase, mitochondrial 1 // --- // 42318	PTPMT1	0.040177	-1.31328
15462944	AB105812 // GEM // GTP binding protein overexpressed in skeletal muscle // --- // 40477	GEM	0.0435698	-1.3254
15540269	XM_422397 // WDR65 // WD repeat domain 65 // --- // 424559 /// ENSGALT00000016104 // WD	WDR65	0.00826627	-1.32562
15556073	NM_001257290 // TIMMDC1 // translocase of inner mitochondrial membrane domain containin	TIMMDC1	0.016292	-1.32758
15508206	---	MHC	0.00238256	-1.34064
15537189	---	IGFBP2	0.0438214	-1.34136
15472064	XM_428541 // LOC430991 // beta-4C adrenergic receptor-like // --- // 430991 /// ENSGALT	LOC430991	0.0139244	-1.3584
15477382	ENSGALT00000032638 // NES // --- // --- // --- /// ENSGALT00000040824 // WIPF3 // WAS/W	NES	0.0184345	-1.3638
15441647	---	TMC6	0.0423248	-1.37344
15478932	CR353701 // OLFML3 // olfactomedin-like 3 // --- // 419882 /// ENSGALT00000003025 // OL	OLFML3	0.0355465	-1.39039
15552548	XM_001236009 // LOC776492 // olfactory receptor 14J1-like // --- // 776492	LOC776492	0.0107999	-1.39675
15516312	ENSGALT00000015312 // SLC8A3 // solute carrier family 8 (sodium/calcium exchanger), mem	SLC8A3	0.00903144	-1.40836
15553096	NM_205172 // ACTG2 // actin, gamma 2, smooth muscle, enteric // --- // 396084	ACTG2	0.00191836	-1.41346
15466176	NR_035139 // MIR1648 // microRNA mir-1648 // --- // 100315762 /// ENSGALT00000042194 //	MIR1648	0.0336408	-1.4329
15480640	ENSGALT00000043380 // LOC100858370 // feather keratin Cos1-1/Cos1-3/Cos2-1-like // ---	LOC100858370	0.0406672	-1.46257
15529900	NM_001031229 // ACTA2 // actin, alpha 2, smooth muscle, aorta // --- // 423787 /// ENSG	ACTA2	0.0497206	-1.52367
15402164	NM_001243222 // AICDA // activation-induced cytidine deaminase // --- // 418257 /// ENS	AICDA	0.0208106	-1.53441
15431840	NR_035125 // MIR1636 // microRNA mir-1636 // --- // 100315966 /// ENSGALT00000042285 //	MIR1636	0.0493245	-1.55288
15554150	---	IFNA	0.00146031	-1.5822
15500858	---	SNORA56	0.034344	-1.64793
15520938	---	LRRC4C	0.0199288	-1.76645
15507413	XM_420208 // GDPD2 // glycerophosphodiester phosphodiesterase domain containing 2 // --	GDPD2	0.0279138	-1.85323
15435223	---	IGLV	0.00669267	-5.12006

## Sheet: Table S3
Table S3. Complete list of genes differentially regulated in chickens from the Rosa[2x] group in comparison with chickens from the respective control group.
Transcript Cluster ID	Gene Assignment	Gene Symbol	p-value	Fold-Change
15392223	DQ316779 // MX1 // myxovirus (influenza virus) resistance 1, interferon-inducible prote	MX1	0.0166502	2.5
15499916	XM_426218 // GVINP1 // GTPase, very large interferon inducible pseudogene 1 // --- // 4	GVINP1	0.0026065	2.29953
15452865	NM_001001296 // ISG12-2 // ISG12-2 protein-like // --- // 403120 /// ENSGALT00000022096	ISG12-2	0.013425	2.22596
15391028	---	MHC	0.0231779	2.00613
15491036	---	ncRNA	0.0231779	2.00613
15506593	---	ncRNA3	0.0231779	2.00613
15506595	---	ncRNA4	0.0231779	2.00613
15534810	---	ncRNA5	0.0231779	2.00613
15453233	NM_001199806 // LAMA1 // laminin, alpha 1 // --- // 374016 /// ENSGALT00000036890 // LA	LAMA1	0.0296458	1.93426
15518898	NM_204683 // ZP1 // zona pellucida glycoprotein 1 (sperm receptor) // --- // 395418 ///	ZP1	0.0356664	1.82685
15479070	BX936041 // TSPO2 // translocator protein 2 // --- // 419914 /// ENSGALT00000005088 //	TSPO2	0.017056	1.81627
15390140	XM_416510 // LAG3 // lymphocyte-activation gene 3 // --- // 418287 /// ENSGALT000000233	LAG3	0.0196073	1.76628
15557555	NM_001195689 // CZH9ORF100 // chromosome Z open reading frame, human C9orf100 // --- //	ARHGEF39	0.0160982	1.72734
15450806	NM_001030991 // CCR8 // chemokine (C-C motif) receptor 8 // --- // 420718 /// ENSGALT00	CCR8	0.00308929	1.72312
15405580	---	LYGL	0.032302	1.72185
15497896	XM_419776 // FAM26F // family with sequence similarity 26, member F // --- // 421744 //	FAM26F	0.0159323	1.71078
15491916	EU427332 // RSAD2 // radical S-adenosyl methionine domain containing 2 // --- // 428650	RSAD2	0.0269691	1.71064
15513352	XM_426371 // ALDH3B1 // aldehyde dehydrogenase 3 family, member B1 // --- // 428813 ///	ALDH3B1	0.0240952	1.70142
15499213	XM_419937 // CMPK2 // cytidine monophosphate (UMP-CMP) kinase 2, mitochondrial // --- /	CMPK2	0.0228554	1.67853
15453202	AB196971 // APCDD1 // adenomatosis polyposis coli down-regulated 1 // --- // 426765 ///	APCDD1	0.00827322	1.67505
15556701	---	ART5	0.00412538	1.64147
15479028	ENSGALT00000004481 // GRM4 // glutamate receptor, metabotropic 4 // --- // 419906	GRM4	0.0197126	1.61233
15536139	NM_001040091 // CTLA4 // cytotoxic T-lymphocyte-associated protein 4 // --- // 424106 /	CTLA4	0.0128639	1.61145
15550883	---	Mt_tRNA1	0.0171802	1.60454
15505708	NM_001257316 // LGI2 // leucine-rich repeat LGI family, member 2 // --- // 422809 /// E	LGI2	0.000542074	1.60402
15507528	NR_035320 // MIR16C // microRNA mir-16c // --- // 100315901 /// ENSGALT00000041408 // M	MIR16C	0.0129757	1.5852
15486944	DQ004555 // TLR5 // toll-like receptor 5 // --- // 554217 /// JF767211 // TLR5 // toll-	TLR5	0.00224764	1.57585
15446815	---	SNORD91	0.0446873	1.5724
15508474	BX935699 // NDUFA1 // NADH dehydrogenase (ubiquinone) 1 alpha subcomplex, 1, 7,5kDa //	NDUFA1	0.0422233	1.56369
15543759	ENSGALT00000016739 // IPP // intracisternal A particle-promoted polypeptide // --- // 4	IPP	0.00116575	1.56058
15459990	---	PSMG4	0.0427337	1.5562
15554546	---	CHIR-A	0.0381305	1.55114
15538419	XM_001232082 // FAM102B // family with sequence similarity 102, member B // --- // 7689	FAM102B	0.00312382	1.5491
15433072	---	YWHAH	0.0236203	1.53428
15436290	JF794484 // TAP2 // transporter 2, ATP-binding cassette, sub-family B (MDR/TAP) // ---	TAP2	0.00613686	1.53278
15552908	---	OR14J1L58	0.0183088	1.53205
15511601	---	SNORA26	0.02266	1.51786
15482825	ENSGALT00000000433 // FBN3 // fibrillin 3 // --- // 395079	FBN3	0.0115816	1.51183
15485191	XM_428050 // S1PR4 // sphingosine-1-phosphate receptor 4 // --- // 430495 /// ENSGALT00	S1PR4	0.0292074	1.51181
15458921	ENSGALT00000019695 // TRANK1 // tetratricopeptide repeat and ankyrin repeat containing	TRANK1	0.0111618	1.50978
15494637	---	CAPN2	0.0316677	1.50452
15390149	NM_204649 // CD4 // CD4 molecule // --- // 395362 /// ENSGALT00000037104 // CD4 // CD4	CD4	0.0107254	1.49017
15553785	---	ASS1	0.0161937	1.48804
15391538	---	IGSF3	0.0228395	1.48539
15450810	XM_418820 // CX3CR1 // chemokine (C-X3-C motif) receptor 1 // --- // 420719 /// ENSGALT	CX3CR1	0.00349483	1.48107
15562765	XM_429150 // ANKDD1B // ankyrin repeat and death domain containing 1B // --- // 431596	ANKDD1B	0.036476	1.48054
15473063	---	IFI27L2	0.0451622	1.47987
15480660	XM_424448 // LOC426839 // feather keratin Cos1-1/Cos1-3/Cos2-1-like // --- // 426839 //	LOC428303	0.0313384	1.4774
15553999	AF468789 // LMO2 // LIM domain only 2 (rhombotin-like 1) // --- // 374129 /// NM_204271	LMO2	0.0459595	1.47682
15553524	---	LOC112531351	0.0347033	1.47442
15394305	XM_428804 // LOC431250 // G-protein coupled receptor 183-like // --- // 431250 /// ENSG	LOC431250	0.0227628	1.46965
15481689	---	TCRa	0.0142444	1.46745
15446911	XM_003642425 // SDF2 // stromal cell-derived factor 2 // --- // 427832 /// ENSGALT00000	SDF2	0.00661045	1.46132
15522433	NM_001277772 // FK21 // feather keratin 21 // --- // 101409259 /// NM_001277773 // FK27	FK21	0.0296613	1.45071
15524846	---	SDHAF2	0.0373297	1.44799
15518574	XM_003641451 // ABHD12B // abhydrolase domain containing 12B // --- // 100857753 /// EN	ABHD12B	0.0127826	1.4444
15506357	NM_001004403 // SLBP // stem-loop binding protein // --- // 422902 /// ENSGALT000000253	SLBP	0.0246466	1.44392
15526049	AB072618 // KCNMA1 // potassium large conductance calcium-activated channel, subfamily	KCNMA1	0.0256092	1.4383
15551136	XM_423315 // TNFRSF25 // tumor necrosis factor receptor superfamily, member 25 // --- /	TNFRSF25	0.00440116	1.42735
15415861	ENSGALT00000009844 // ZFPM1 // zinc finger protein, FOG family member 1 // --- // ---	ZFPM1	0.0299366	1.42083
15480658	NM_001277772 // FK21 // feather keratin 21 // --- // 101409259 /// NM_001277773 // FK27	FK21	0.0367009	1.4195
15442694	---	TRIM25	0.0265993	1.41623
15503658	XM_420512 // ENPP6 // ectonucleotide pyrophosphatase/phosphodiesterase 6 // --- // 4225	ENPP6	0.0372217	1.41551
15387666	---	ncRNA GGN46 gene	0.0354421	1.4121
15387668	---	ncRNA GGN46 gene	0.0354421	1.4121
15556804	AJ606296 // FAF // female-associated factor FAF // --- // 100858269 /// XM_003643266 //	FAF	0.036373	1.41207
15556808	AJ606296 // FAF // female-associated factor FAF // --- // 100858269 /// XM_003643266 //	FAF	0.0309092	1.41182
15415683	NM_205340 // PNAT10 // N-acetyltransferase, pineal gland isozyme NAT-10 // --- // 39628	PNAT10	0.046306	1.4058
15404468	BX929365 // GPR34 // G protein-coupled receptor 34 // --- // 771199 /// ENSGALT00000026	GPR34	0.0265696	1.402
15510494	NR_035172 // MIR1679 // microRNA mir-1679 // --- // 100315883 /// ENSGALT00000042163 //	MIR1679	0.0138369	1.39626
15462611	XM_418293 // MSC // musculin // --- // 420179 /// ENSGALT00000030884 // MSC // musculin	MSC	0.0102438	1.39194
15423006	BX950791 // CCNJL // cyclin J-like // --- // 416155 /// ENSGALT00000002210 // CCNJL //	CCNJL	0.0280374	1.39018
15406659	ENSGALT00000027416 // EPSTI1 // epithelial stromal interaction 1 (breast) // --- // 418	EPSTI1	0.0455649	1.38722
15456867	XM_418604 // OTUD1 // OTU domain containing 1 // --- // 420502 /// ENSGALT00000044887 /	OTUD1	0.00269396	1.38691
15476318	XM_417939 // APOA5 // apolipoprotein A-V // --- // 419802 /// ENSGALT00000023212 // APO	APOA5	0.048985	1.38253
15554406	---	RUFY1	0.0443293	1.37778
15551855	AB105452 // RAD9A // RAD9 homolog A (S, pombe) // --- // 404777 /// NM_213583 // RAD9A	RAD9A	0.0264265	1.37499
15565707	CR352486 // PPIC // peptidylprolyl isomerase C (cyclophilin C) // --- // 768427 /// ENS	PPIC	0.0274962	1.37483
15474347	XM_001234163 // DCDC2B // doublecortin domain containing 2B // --- // 770841 /// ENSGAL	DCDC2B	0.0148285	1.3695
15454110	---	---	0.0460381	1.36268
15462446	---	---	0.0460381	1.36268
15469088	---	PQLC2	0.00305026	1.35976
15509726	---	WWC2	0.0210937	1.35854
15446871	---	SPAG9	0.0158172	1.35815
15468714	NM_001030874 // TNFRSF18 // tumor necrosis factor receptor superfamily, member 18 // --	TNFRSF18	0.0117902	1.35612
15480616	XM_424448 // LOC426839 // feather keratin Cos1-1/Cos1-3/Cos2-1-like // --- // 426839 //	LOC428303	0.03012	1.35178
15504937	BX935566 // FAM149A // family with sequence similarity 149, member A // --- // 422721 /	FAM149A	0.0114143	1.34857
15500781	CR387274 // GLA // galactosidase, alpha // --- // 422188 /// ENSGALT00000007937 // GLA	GLA	0.0160246	1.34682
15484641	---	GZMM	0.0281776	1.34627
15516917	XM_421257 // COQ6 // coenzyme Q6 homolog, monooxygenase (S, cerevisiae) // --- // 42334	COQ6	0.0444299	1.34546
15415673	NM_001004373 // PNAT3 // N-acetyltransferase, pineal gland isozyme NAT-3 // --- // 4158	PNAT3	0.00769248	1.34486
15434902	---	CMKLR1	0.0107866	1.33904
15408255	U30609 // MTNR1B // melatonin receptor 1B // --- // 396338 /// ENSGALT00000027844 // MT	MTNR1B	0.0214654	1.33823
15556545	NM_001006304 // PQLC2 // PQ loop repeat containing 2 // --- // 419472 /// ENSGALT000000	PQLC2	0.0118574	1.33785
15510476	U03910 // EPHA5 // EPH receptor A5 // --- // 395997 /// NM_205105 // EPHA5 // EPH recep	EPHA5	0.0101318	1.33726
15464051	L34554 // LY6E // lymphocyte antigen 6 complex, locus E // --- // 395550 /// NM_204775	LY6E	0.0279656	1.33529
15487604	---	LOC421419	0.00409526	1.33492
15392281	XM_416744 // UBASH3A // ubiquitin associated and SH3 domain containing A // --- // 4185	UBASH3A	0.045846	1.33213
15513077	XM_420881 // SLC4A11 // solute carrier family 4, sodium borate transporter, member 11 /	SLC4A11	0.0131187	1.32904
15491729	AF133251 // GSTA3 // glutathione S-transferase alpha 3 // --- // 395612 /// NM_204818 /	GSTA3	0.0347544	1.32837
15439098	XM_003642274 // ASTN2 // astrotactin 2 // --- // 417242 /// ENSGALT00000011395 // ASTN2	ASTN2	0.0325866	1.32799
15484667	---	LOC107055361	0.00737996	1.32203
15556857	AJ606296 // FAF // female-associated factor FAF // --- // 100858269	FAF	0.0450583	1.32044
15556905	AJ606296 // FAF // female-associated factor FAF // --- // 100858269	FAF	0.0450583	1.32044
15497918	---	MARCKS	0.00397694	1.3183
15541620	XM_426611 // HENMT1 // HEN1 methyltransferase homolog 1 (Arabidopsis) // --- // 429055	HENMT1	0.0116216	1.31473
15482351	NM_001198752 // CCR7 // chemokine (C-C motif) receptor 7 // --- // 428315 /// ENSGALT00	CCR7	0.0158077	1.31374
15530445	ENSGALT00000039302 // SFXN3 // sideroflexin 3 // --- // 428972	SFXN3	0.0302442	1.31231
15551341	---	HK2	0.0154579	1.31045
15420906	---	MON1A	0.0127479	1.31017
15550767	---	LOC426820	0.0426226	1.30797
15495630	XM_419498 // MAD2L1BP // MAD2L1 binding protein // --- // 421448 /// ENSGALT00000043313	MAD2L1BP	0.018155	1.30794
15472952	NM_001030898 // CSF3R // colony stimulating factor 3 receptor (granulocyte) // --- // 4	CSF3R	0.0317616	1.30783
15518217	XM_426472 // SGPP1 // sphingosine-1-phosphate phosphatase 1 // --- // 428918	SGPP1	0.0350096	1.30531
15549057	XM_426700 // FAM43A // family with sequence similarity 43, member A // --- // 429145 //	FAM43A	0.0102802	1.30294
15410733	XM_413868 // HAPLN3 // hyaluronan and proteoglycan link protein 3 // --- // 415495 ///	HAPLN3	0.0319615	1.30111
15510105	XM_003641174 // LOC100857411 // placenta-specific gene 8 protein-like // --- // 1008574	PLACL2	0.00789783	1.30055
15544686	NR_035315 // MIR101-2 // microRNA mir-101-2 // --- // 100315854 /// ENSGALT00000041415	MIR101-2	0.0329666	-1.30255
15502284	NM_001257313 // MND1 // meiotic nuclear divisions 1 homolog (S, cerevisiae) // --- // 4	MND1	0.0103198	-1.30468
15554840	---	OR14A16L23	0.0102357	-1.30912
15527608	ENSGALT00000033099 // PLEKHS1 // pleckstrin homology domain containing, family S member	PLEKHS1	0.0256678	-1.31524
15544538	---	LOC100859636	0.0356581	-1.31735
15537223	ENSGALT00000018729 // XRCC5 // X-ray repair complementing defective repair in Chinese h	XRCC5	0.0256978	-1.32004
15394859	ENSGALT00000027403 // C1H13ORF15 // chromosome 1 open reading frame, human C13orf15 //	RGCC	0.0140368	-1.32541
15562696	XM_429152 // S100Z // S100 calcium binding protein Z // --- // 431598 /// ENSGALT000000	S100Z	0.0389963	-1.3299
15386994	NR_035184 // MIR1691 // microRNA mir-1691 // --- // 100315885 /// ENSGALT00000042323 //	MIR1691	0.000813048	-1.338
15475857	---	JHY	0.033722	-1.34457
15526974	XM_421707 // SFRP5 // secreted frizzled-related protein 5 // --- // 423838 /// ENSGALT0	SFRP5	0.0148676	-1.35504
15422391	AB618610 // IL5RA // interleukin 5 receptor, alpha // --- // 771801 /// NM_001256152 //	IL5RA	0.0171879	-1.3693
15452700	---	GABBR2	0.0317056	-1.37959
15457478	BX931477 // ICA1 // islet cell autoantigen 1, 69kDa // --- // 420581 /// ENSGALT0000001	ICA1	0.00415652	-1.38574
15473532	NM_001030907 // RCAN3 // RCAN family member 3 // --- // 419698 /// ENSGALT00000006807 /	RCAN3	0.0069051	-1.39079
15398714	XM_001234988 // FAM19A2 // family with sequence similarity 19 (chemokine (C-C motif)-li	FAM19A2	0.0116946	-1.39849
15518811	XM_426373 // LOC428815 // olfactory receptor OR35 // --- // 428815 /// ENSGALT000000057	OLFR1019L1	0.0423742	-1.40577
15554095	---	CHIR-AB-906	0.00761808	-1.41066
15513890	NR_035276 // MIR1775 // microRNA mir-1775 // --- // 100315994 /// ENSGALT00000042293 //	MIR1775	0.0159474	-1.4122
15553776	ENSGALT00000036208 // LOC100858785 // uncharacterized LOC100858785 // --- // 100858785	LOC100858785	0.0173166	-1.41862
15520414	---	EFCAB4B	0.000929294	-1.41892
15491133	XM_419864 // UBE2CBP // ubiquitin-conjugating enzyme E2C binding protein // --- // 4218	UBE2CBP	0.041827	-1.42036
15531681	ENSGALT00000006196 // RAB17 // RAB17, member RAS oncogene family // --- // 424017	RAB17	0.0477429	-1.42987
15553161	XM_001236596 // LOC777125 // olfactory receptor 14J1-like // --- // 777125 /// XM_00364	LOC107049226	0.00517778	-1.44974
15493889	XM_003640904 // KCNK12 // potassium channel, subfamily K, member 12 // --- // 428554 //	KCNK12	0.040442	-1.45353
15555361	---	LOC107055505	0.0269218	-1.45492
15394923	XM_417036 // LACC1 // laccase (multicopper oxidoreductase) domain containing 1 // --- /	LACC1	0.0398362	-1.49799
15462706	XM_430284 // LOC425647 // SUN domain-containing protein 3-like // --- // 425647 /// ENS	LOC107050168	0.0364019	-1.50628
15553045	---	VH57-1	0.0201478	-1.50879
15403161	XM_001232471 // ABI3BP // ABI family, member 3 (NESH) binding protein // --- // 769237	ABI3BP	0.000963303	-1.55546
15538223	AY168001 // CACNB4 // calcium channel, voltage-dependent, beta 4 subunit // --- // 3742	CACNB4	0.0279406	-1.58363
15463504	NM_001277471 // MRPL13 // mitochondrial ribosomal protein L13 // --- // 420356 /// ENSG	MRPL13	0.048968	-1.58746
15394014	BX950796 // GRTP1 // growth hormone regulated TBC protein 1 // --- // 418742 /// XM_416	GRTP1	0.0464348	-1.59843
15542451	ENSGALT00000006581 // TDRD5 // tudor domain containing 5 // --- // 424421	TDRD5	0.00806182	-1.63916
15443608	NR_035126 // MIR1637 // microRNA mir-1637 // --- // 100315755 /// ENSGALT00000042355 //	MIR1637	0.0154109	-1.82355
15474634	ENSGALT00000040455 // IL28RA // --- // --- // ---	IL28RA	0.0247493	-1.9729
15448042	---	GIMAP7L5	0.0219767	-2.00224
15418611	---	---	0.000446124	-2.06764
15436224	---	---	0.0101325	-3.77494

## Sheet: Table S4
Table S4. Complete list of genes differentially regulated in chickens from the Rosa[1x] group in comparison with chickens from the respective control group.
Transcript Cluster ID	Gene Assignment	Gene Symbol	p-value	Fold-Change
15500858	---	SNORA56	9.10075e-05	3.05151
15508206	---	MHC region	0.00502089	2.88137
15473892	---	U11	0.0072215	2.68457
15394759	NR_035241 // MIR1743 // microRNA mir-1743 // --- // 100315815 /// ENSGALT00000042460 //	MIR1743	0.0371087	2.51155
15418611	---	---	0.000104028	2.3202
15384534	NR_035082 // MIR1596 // microRNA mir-1596 // --- // 100316008 /// ENSGALT00000042386 //	MIR1596	0.0005327	1.96492
15439437	---	C9ORF58	0.0326009	1.95737
15552699	NR_031501 // MIR7B // microRNA mir-7b // --- // 777883 /// ENSGALT00000035490 // MIR7B	MIR7B	0.00153312	1.93035
15560845	---	SNORA66	0.0102604	1.8889
15519743	---	SNORA23	0.0381062	1.87392
15410861	NR_035173 // MIR1680 // microRNA mir-1680 // --- // 100316023 /// ENSGALT00000042077 //	MIR1680	0.00679511	1.87117
15439978	---	SNORD90	0.0037079	1.86668
15482259	CR405733 // RPL23 // ribosomal protein L23 // --- // 420001	RPL23	0.00362223	1.8353
15475010	---	SNORD14	0.0106827	1.81751
15550909	ENSGALT00000035261 // ND4L // NADH dehydrogenase subunit 4L // --- // 807644	ND4L	0.0036577	1.81389
15448246	---	SNORA5	0.00757167	1.81068
15549297	---	SNORA75	0.02334	1.79512
15500852	---	SNORA36	0.00203641	1.76651
15435223	---	pseudo-Ig lambda-chain V1 region	0.0191143	1.76117
15416958	NR_035134 // MIR1643 // microRNA mir-1643 // --- // 100315760 /// ENSGALT00000042474 //	MIR1643	0.0120341	1.74756
15561484	---	SNORD121A	0.0305071	1.73353
15397791	---	FAM195A	0.0446195	1.71639
15462481	---	ncRNA1	0.0132906	1.70108
15511601	---	SNORA26	0.00578744	1.68246
15426546	---	BHLHA15	0.00431177	1.67757
15554318	XM_003643711 // LOC100858932 // zinc finger protein 135-like // --- // 100858932	PREDICTED: LOC112531017	0.0418979	1.67413
15539148	---	snosnR60_Z15	0.0167701	1.66527
15387931	ENSGALT00000020361 // SSTR3 // somatostatin receptor 3 // --- // 427907	SSTR3	0.027199	1.65817
15549301	---	SNORD82	0.0176762	1.65564
15540974	---	FAM195A	0.0310452	1.65242
15541524	---	SNORD45	0.0153822	1.62994
15523010	XM_426454 // CEP128 // centrosomal protein 128kDa // --- // 428899 /// ENSGALT000000171	CEP128	0.0355553	1.62062
15427471	BX933868 // C14H7ORF62 // chromosome 14 open reading frame, human C7orf62 // --- // 771	C14H7ORF62	0.0288219	1.61883
15514415	BX932854 // ASCL3 // achaete-scute complex homolog 3 (Drosophila) // --- // 423052 ///	ASCL3	0.000795594	1.61573
15462479	---	SNORD87	0.0226578	1.60947
15449920	---	HDAC9	0.033246	1.60621
15520934	XM_421091 // RAG2 // recombination activating gene 2 // --- // 423165 /// ENSGALT000000	RAG2	0.0404337	1.59664
15478974	ENSGALT00000004024 // TSHB // thyroid stimulating hormone, beta // --- // 395937	TSHB	0.0030945	1.59348
15550966	ENSGALT00000037128 // ZNF622 // zinc finger protein 622 // --- // 373921	ZNF622	0.0251341	1.58778
15472526	---	SCARNA1	0.00508309	1.58274
15408651	---	SNORD35	0.0474858	1.57579
15516100	D38028 // CAPN3 // calpain 3, (p94) // --- // 423233 /// FJ232591 // CAPN3 // calpain 3	CAPN3	0.00230679	1.57208
15475014	---	SNORD14	0.0336832	1.56479
15461193	ENSGALT00000022242 // ZNF407 // zinc finger protein 407 // --- // 421011	ZNF407	0.0190371	1.55606
15558842	---	PREDICTED: LOC112530581	0.0486654	1.5515
15530139	---	DUSP11	0.0216045	1.55104
15552159	---	PREDICTED: LOC101751423	0.0111643	1.54361
15546955	---	SNORA81	0.00567962	1.53747
15475012	---	SNORD14	0.0274527	1.53398
15503658	XM_420512 // ENPP6 // ectonucleotide pyrophosphatase/phosphodiesterase 6 // --- // 4225	ENPP6	0.0111166	1.53394
15541567	---	PREDICTED: AMY2A	0.0203105	1.53052
15547720	---	STAG1	0.0225957	1.51498
15524093	XM_421417 // PRKCH // protein kinase C, eta // --- // 423518 /// ENSGALT00000019399 //	PRKCH	0.0233416	1.50692
15542548	---	misc_RNA	0.00283076	1.50507
15384686	XM_416845 // C7ORF23 // chromosome 1 open reading frame, human C7orf23 // --- // 418647	C7ORF23	0.0324713	1.48786
15396246	---	SNORD5	0.040981	1.48479
15553658	---	PREDICTED: LOC107050148	0.0374623	1.48126
15461838	NR_035083 // MIR1597 // microRNA mir-1597 // --- // 100315958 /// ENSGALT00000042485 //	MIR1597	0.0269055	1.46585
15557058	---	SNORA66	0.01202	1.4636
15533943	NR_035067 // MIR1582 // microRNA mir-1582 // --- // 100315724 /// ENSGALT00000042428 //	MIR1582	0.016865	1.46333
15390360	XM_001231385 // FAM131B // family with sequence similarity 131, member B // --- // 7684	FAM131B	0.0299722	1.46202
15503386	XM_420481 // FAM190A // family with sequence similarity 190, member A // --- // 422518	FAM190A	0.00857013	1.46136
15553342	---	PREDICTED: LOC100858606	0.00154655	1.45401
15453153	ENSGALT00000022620 // PIEZO2 // piezo-type mechanosensitive ion channel component 2 //	PIEZO2	0.0251519	1.44774
15448867	NR_035269 // MIR1768 // microRNA mir-1768 // --- // 100315830 /// ENSGALT00000042089 //	MIR1768	0.0407686	1.44398
15419036	---	SNORA84	0.00880079	1.44355
15403705	---	5_8S_rRNA	0.00786651	1.44304
15551255	---	5_8S_rRNA	0.00786651	1.44304
15555370	---	TRIO	0.041921	1.43958
15519976	---	MYOD	0.0143709	1.43713
15529703	XM_003641513 // ZFAND4 // zinc finger, AN1-type domain 4 // --- // 423771 /// ENSGALT00	ZFAND4	0.021045	1.43686
15544538	---	LOC100859636	0.00832197	1.42708
15442540	NM_001163003 // LOC770371 // uncharacterized LOC770371 // --- // 770371 /// ENSGALT0000	SMIM5	0.0312237	1.42562
15512772	---	SCARNA23	0.027872	1.42139
15400690	---	CHST11	0.00663398	1.42133
15458943	BX931699 // STARD3NL // STARD3 N-terminal like // --- // 420730 /// BX935588 // STARD3N	STARD3NL	0.0331121	1.41683
15545758	NR_035198 // MIR1704 // microRNA mir-1704 // --- // 100315921 /// ENSGALT00000042140 //	MIR1704	0.0153831	1.41589
15419400	NR_035284 // MIR1783 // microRNA mir-1783 // --- // 100315838 /// ENSGALT00000042243 //	MIR1783	0.0304757	1.41483
15403372	NM_001006255 // HJURP // Holliday junction recognition protein // --- // 418413	HJURP	0.0442551	1.41446
15549694	---	NAALADL2	0.00270135	1.41107
15445045	BX932100 // SHPK // sedoheptulokinase // --- // 417607 /// XM_415852 // SHPK // sedohep	SHPK	0.0485843	1.41002
15564587	ENSGALT00000024886 // PSD3 // pleckstrin and Sec7 domain containing 3 // --- // 770334	PSD3	0.0264927	1.4089
15464099	NM_001031585 // ZC3H3 // zinc finger CCCH-type containing 3 // --- // 430349 /// ENSGAL	ZC3H3	0.0128356	1.40695
15442070	---	TMEM20	0.0353179	1.40321
15492412	ENSGALT00000044351 // LOC776812 // apoptosis-related protein 3-like // --- // 776812 //	U1-52b (snRNA)	0.023476	1.40207
15492443	ENSGALT00000044351 // LOC776812 // apoptosis-related protein 3-like // --- // 776812 //	U1-52b (snRNA)	0.023476	1.40207
15499826	ENSGALT00000044351 // LOC776812 // apoptosis-related protein 3-like // --- // 776812 //	U1-52b (snRNA)	0.023476	1.40207
15516644	ENSGALT00000044351 // LOC776812 // apoptosis-related protein 3-like // --- // 776812 //	U1-52b (snRNA)	0.023476	1.40207
15553286	ENSGALT00000044351 // LOC776812 // apoptosis-related protein 3-like // --- // 776812 //	U1-52b (snRNA)	0.023476	1.40207
15553196	NM_001006148 // BRD8 // bromodomain containing 8 // --- // 416219	BRD8	0.0422639	1.39977
15419139	NM_001030594 // TSEN2 // tRNA splicing endonuclease 2 homolog (S, cerevisiae) // --- //	TSEN2	0.00398876	1.39864
15467159	BX950317 // RPS21 // ribosomal protein S21 // --- // 419228 /// XM_417405 // RPS21 // r	RPS21	0.0304189	1.39842
15461149	BX932290 // ACOT13 // acyl-CoA thioesterase 13 // --- // 421006 /// ENSGALT00000022178	ACOT13	0.0469312	1.39575
15390714	AY388621 // POPDC2 // popeye domain containing 2 // --- // 404229 /// AY388622 // POPDC	POPDC2	0.0453657	1.39214
15551990	NM_001012955 // FOXM1 // forkhead box M1 // --- // 430534 /// ENSGALT00000021889 // FOX	FOXM1	0.0438397	1.39004
15391508	XM_001232012 // CD2 // CD2 molecule // --- // 768858 /// ENSGALT00000024930 // CD2 // C	CD2	0.0364645	1.38715
15427994	ENSGALT00000011449 // OTOA // otoancorin // --- // 416624	OTOA	0.0495074	1.38713
15431604	NR_035227 // MIR1729 // microRNA mir-1729 // --- // 100315925 /// ENSGALT00000042446 //	MIR1729	0.0298731	1.3863
15528462	---	SNORA74	0.00778847	1.38584
15483552	---	RPS15	0.0290169	1.38395
15555544	---	SCYL3	0.0296536	1.38267
15404198	M20817 // HMGN1 // high mobility group nucleosome binding domain 1 // --- // 395999 ///	HMGN1	0.046131	1.38171
15495015	---	SERTAD4	0.00445796	1.38135
15509355	XM_426295 // PURG // purine-rich element binding protein G // --- // 428737 /// ENSGALT	PURG	0.035716	1.38035
15458559	NM_001006367 // ACAD11 // acyl-CoA dehydrogenase family, member 11 // --- // 420689 ///	ACAD11	0.018275	1.37897
15430243	---	ABCC6	0.0296655	1.37644
15447729	ENSGALT00000009782 // TEKT1 // tektin 1 // --- // 417686	TEKT1	0.0266402	1.37609
15444552	---	SNORA15	0.0137348	1.37121
15437660	---	SNORD62	0.0259181	1.37068
15526582	---	LOC101748712	0.000666008	1.37049
15547756	---	PREDICTED: LOC112533019	0.0191052	1.36789
15526049	AB072618 // KCNMA1 // potassium large conductance calcium-activated channel, subfamily	KCNMA1	0.036642	1.36735
15452901	CR523630 // C2H6ORF62 // chromosome 2 open reading frame, human C6orf62 // --- // 42100	C2H6ORF62	0.0212118	1.36438
15474078	CR352688 // PDIK1L // PDLIM1 interacting kinase 1 like // --- // 419604 /// ENSGALT0000	PDIK1L	0.00471455	1.36338
15415539	---	WWOX	0.00538766	1.35941
15451256	XM_001236151 // SEC61G // Sec61 gamma subunit // --- // 776639 /// ENSGALT00000021398 /	SEC61G	0.00849459	1.35799
15475022	NR_035310 // MIR1807 // microRNA mir-1807 // --- // 100315851 /// ENSGALT00000042340 //	MIR1807	0.0359474	1.35355
15447673	NR_035182 // MIR1689 // microRNA mir-1689 // --- // 100315784 /// ENSGALT00000042247 //	MIR1689	0.0242185	1.34847
15508934	CR523863 // SETD7 // SET domain containing (lysine methyltransferase) 7 // --- // 42244	SETD7	0.0252475	1.34821
15438054	ENSGALT00000002925 // CARD9 // caspase recruitment domain family, member 9 // --- // 42	CARD9	0.0218114	1.34741
15537890	AF294794 // CXCR4 // chemokine (C-X-C motif) receptor 4 // --- // 395324 /// NM_204617	CXCR4	0.0412326	1.34513
15427247	CR385778 // NARFL // nuclear prelamin A recognition factor-like // --- // 416535 /// NM	NARFL	0.0442651	1.34064
15511069	CR353579 // LAMTOR3 // late endosomal/lysosomal adaptor, MAPK and MTOR activator 3 // -	LAMTOR3	0.0396428	1.33948
15384417	---	---	0.0119559	1.33813
15536102	---	snoRNA GGN102/SNORD51	0.0287867	1.3361
15415063	AF288697 // SALL1 // sal-like 1 (Drosophila) // --- // 395446 /// NM_204707 // SALL1 //	SALL1	0.0263506	1.33588
15551056	XM_003640807 // LOC100858788 // uncharacterized LOC100858788 // --- // 100858788 /// EN	PREDICTED: LOC107050168	0.003476	1.33314
15393533	ENSGALT00000027040 // UBE3A // ubiquitin protein ligase E3A // --- // 418686	UBE3A	0.0129122	1.33269
15514194	NM_001199575 // BTBD10 // BTB (POZ) domain containing 10 // --- // 423029 /// ENSGALT00	BTBD10	0.0243884	1.33153
15413670	---	OACA4	0.0234434	1.33129
15442281	ENSGALT00000039250 // TBCD // tubulin folding cofactor D // --- // 417334	TBCD	0.00944576	1.32569
15489316	---	ARID1B	0.0311958	1.3255
15413660	NM_001012690 // TIPIN // TIMELESS interacting protein // --- // 415548 /// ENSGALT00000	TIPIN	0.0452524	1.32474
15407905	XM_417169 // AASDHPPT // aminoadipate-semialdehyde dehydrogenase-phosphopantetheinyl tr	AASDHPPT	0.0434962	1.32184
15475407	ENSGALT00000000380 // HMBS // hydroxymethylbilane synthase // --- // 419701	HMBS	0.0496778	1.32141
15558414	NM_001031419 // SLC30A5 // solute carrier family 30 (zinc transporter), member 5 // ---	SLC30A5	0.0249564	1.32117
15486294	NM_001012790 // TASP1 // taspase, threonine aspartase, 1 // --- // 416741 /// ENSGALT00	TASP1	0.0116703	1.32115
15389916	XM_416480 // A2ML1 // alpha-2-macroglobulin-like 1 // --- // 418254	A2ML1	0.0239598	1.31678
15425730	ENSGALT00000009585 // DGUOK // deoxyguanosine kinase // --- // 770922	DGUOK	0.034166	1.31413
15517104	CR524020 // TGFB3 // transforming growth factor, beta 3 // --- // 396438 /// M31154 //	TGFB3	0.00640673	1.31385
15402759	ENSGALT00000043614 // NDUFB4 // --- // --- // ---	NDUFB4	0.0186345	1.31184
15533038	---	PREDICTED: TLK1	8.9521e-05	1.31144
15533966	XM_422082 // PTPN4 // protein tyrosine phosphatase, non-receptor type 4 (megakaryocyte)	PTPN4	0.0234761	1.3096
15462185	---	PREDICTED: RP1	0.0164411	1.30902
15511122	ENSGALT00000020115 // MANBA // mannosidase, beta A, lysosomal // --- // 422712	MANBA	0.0197307	1.30466
15440118	---	MVB12B	0.0336553	1.30406
15548930	---	PAQR9	0.0194016	1.30266
15545830	NM_001277419 // UBE2G2 // ubiquitin-conjugating enzyme E2G 2 // --- // 424837 /// ENSGA	UBE2G2	0.0226809	1.30243
15560346	---	KIAA0825	0.0249245	1.30047
15553033	---	PREDICTED: LOC101749673	0.0432809	-1.30016
15527608	ENSGALT00000033099 // PLEKHS1 // pleckstrin homology domain containing, family S member	PLEKHS1	0.0229639	-1.30093
15393832	ENSGALT00000030230 // LOC770896 // --- // --- // ---	misc_RNA, PREDICTED: LOC101751045	0.0298223	-1.30117
15511974	ENSGALT00000045833 // C4orf19 // chromosome 4 open reading frame 19 // --- // ---	C4orf19	0.0392277	-1.30176
15443737	XM_426241 // FADS6 // fatty acid desaturase domain family, member 6 // --- // 428683 //	FADS6	0.0066898	-1.30191
15406435	NM_001030821 // IRG1 // immunoresponsive 1 homolog (mouse) // --- // 418812 /// ENSGALT	IRG1	0.0354416	-1.30329
15554642	---	PREDICTED: OR14J1L82	0.0414116	-1.30468
15442341	XM_425371 // UTS2R // urotensin 2 receptor // --- // 427800 /// ENSGALT00000002482 // U	UTS2R	0.040139	-1.30472
15486541	NM_001199438 // SLC22A7 // solute carrier family 22 (organic anion transporter), member	SLC22A7	0.0286368	-1.30545
15495562	CR386377 // LOC421441 // spectrin beta chain, brain 4-like // --- // 421441 /// XM_4194	LOC421441	0.00521474	-1.3059
15476860	---	LOC100858504	0.0315126	-1.30607
15419664	NM_001277143 // MGLL // monoglyceride lipase // --- // 416024 /// NM_001277142 // MGLL	MGLL	0.0268382	-1.30626
15483901	ENSGALT00000034950 // PLIN3 // --- // --- // ---	PLIN3	0.0250197	-1.30698
15391519	XM_416660 // PTGFRN // prostaglandin F2 receptor negative regulator // --- // 418449 //	PTGFRN	0.016395	-1.30728
15500995	XM_420208 // GDPD2 // glycerophosphodiester phosphodiesterase domain containing 2 // --	GDPD2	0.00799413	-1.30771
15396014	---	SIDT2	0.00294185	-1.30926
15514395	ENSGALT00000009496 // NRIP3 // nuclear receptor interacting protein 3 // --- // 423050	NRIP3	0.0183647	-1.30939
15543421	BX932652 // GIPC2 // GIPC PDZ domain containing family, member 2 // --- // 424549 /// E	GIPC2	0.0251797	-1.31248
15540681	XM_001235179 // LOC771974 // cytochrome P450 4B1-like // --- // 771974 /// ENSGALT00000	CYP4B1L	0.0322329	-1.31313
15446382	NM_205290 // HSPB1 // heat shock 27kDa protein 1 // --- // 396227 /// ENSGALT0000004024	HSPB1	0.00370442	-1.31615
15533683	ENSGALT00000018518 // MNR2 // homeodomain protein // --- // 395769	MNR2	0.0416252	-1.3172
15484423	XM_425890 // SEMA6B // sema domain, transmembrane domain (TM), and cytoplasmic domain,	SEMA6B	0.0439036	-1.31772
15492302	XM_419988 // LOC421978 // UPF0638 protein B-like // --- // 421978 /// ENSGALT0000002662	LOC421978	0.0169852	-1.31916
15416308	XM_413984 // LOC415616 // ras GTPase-activating-like protein IQGAP1-like // --- // 4156	LOC415616	0.0300671	-1.31968
15519819	CR353572 // CYP2R1 // cytochrome P450, family 2, subfamily R, polypeptide 1 // --- // 4	CYP2R1	0.0120203	-1.31972
15479559	XM_424313 // ETNK2 // ethanolamine kinase 2 // --- // 426690 /// ENSGALT00000000773 //	ETNK2	0.00131008	-1.32303
15563369	AF177985 // SLC24A2 // solute carrier family 24 (sodium/potassium/calcium exchanger), m	SLC24A2	0.00794365	-1.32406
15396115	NM_205262 // PGR // progesterone receptor // --- // 396198	PGR	0.0282895	-1.32573
15420228	XM_003642028 // GPR27 // G protein-coupled receptor 27 // --- // 416094 /// ENSGALT0000	GPR27	0.0311962	-1.3268
15467587	---	BPIFB7	0.0373872	-1.32721
15529087	XM_001232176 // TACR2 // tachykinin receptor 2 // --- // 768996 /// ENSGALT00000006758	TACR2	0.0488885	-1.32792
15509199	ENSGALT00000016385 // SH3D19 // --- // --- // ---	SH3D19	0.0389137	-1.32989
15424112	AF123883 // NEUROG1 // neurogenin 1 // --- // 395699 /// NM_204883 // NEUROG1 // neurog	NEUROG1	0.027238	-1.3302
15403566	M35043 // GJA5 // gap junction protein, alpha 5, 40kDa // --- // 396502 /// NM_205504 /	GJA5	0.00772857	-1.33052
15395828	NM_001040644 // GJA3 // gap junction protein, alpha 3, 46kDa // --- // 428084 /// ENSGA	GJA3	0.043501	-1.33116
15477373	---	NES	0.0484664	-1.33152
15474410	---	SYNC	0.0236403	-1.33205
15516298	ENSGALT00000015296 // LOC423256 // desumoylating isopeptidase 2-like // --- // 423256	DESI2L	0.0156164	-1.33277
15506789	XM_426253 // RXFP2 // relaxin/insulin-like family peptide receptor 2 // --- // 428695 /	RXFP2	0.0276597	-1.33285
15478667	---	---	0.0335269	-1.33334
15450393	ENSGALT00000018718 // GPD1L // glycerol-3-phosphate dehydrogenase 1-like // --- // 4206	GPD1L	0.0376899	-1.33465
15518305	ENSGALT00000019593 // RTN1 // reticulon 1 // --- // 378791	RTN1	0.0212428	-1.33585
15405391	AB037935 // RGN // regucalcin // --- // 395480 /// NM_204729 // RGN // regucalcin // --	RGN	0.00516013	-1.33656
15502440	NM_001111014 // GRIA2 // glutamate receptor, ionotropic, AMPA 2 // --- // 414894 /// NM	GRIA2	0.046636	-1.3368
15426104	ENSGALT00000039930 // IL5 // interleukin 5 (colony-stimulating factor, eosinophil) // -	IL5	0.00669618	-1.33772
15423737	XM_425212 // ARSI // arylsulfatase family, member I // --- // 427639 /// ENSGALT0000000	ARSI	0.0215669	-1.33809
15536984	XM_001232416 // ASIC4 // acid-sensing (proton-gated) ion channel family member 4 // ---	ASIC4	0.0165819	-1.33984
15550666	XM_428853 // KRT80 // keratin 80 // --- // 431302 /// ENSGALT00000041259 // KRT80 // ke	KRT80	0.0348174	-1.34226
15542036	DQ640760 // PRKAB2 // protein kinase, AMP-activated, beta 2 non-catalytic subunit // --	PRKAB2	0.0286398	-1.34239
15513133	NR_035177 // MIR1684 // microRNA mir-1684 // --- // 100315782 /// ENSGALT00000042464 //	MIR1684	0.0292003	-1.34265
15479778	ENSGALT00000035212 // LOC771782 // ras-related protein Rab-7b-like // --- // 771782	PREDICTED: RAB7B	0.0419317	-1.34344
15551563	---	WDR73	0.025361	-1.34567
15437544	XM_415462 // LAMC3 // laminin, gamma 3 // --- // 417180 /// ENSGALT00000006123 // LAMC3	LAMC3	0.0472786	-1.34716
15389436	ENSGALT00000022738 // SSPN // sarcospan // --- // 418211	SSPN	0.00702982	-1.35133
15548921	XM_426680 // PCOLCE2 // procollagen C-endopeptidase enhancer 2 // --- // 429124 /// ENS	PCOLCE2	0.0169223	-1.35696
15449458	XM_418643 // STEAP2 // STEAP family member 2, metalloreductase // --- // 420541 /// ENS	STEAP2	0.0139843	-1.35847
15489728	---	VNN1	0.0320897	-1.35874
15554695	NM_204813 // CHRNB2 // cholinergic receptor, nicotinic, beta 2 (neuronal) // --- // 395	CHRNB2	0.0177535	-1.35957
15405488	XM_003640532 // VWA3B // von Willebrand factor A domain containing 3B // --- // 418688	VWA3B	0.00915203	-1.36003
15500248	---	TFAP2D	0.0194484	-1.36148
15436197	---	MHC	0.0139797	-1.36328
15523003	AF125575 // DIO2 // deiodinase, iodothyronine, type II // --- // 373903 /// AF401753 //	DIO2	0.0494772	-1.36614
15505794	---	KCNIP4	0.00365667	-1.36669
15554738	---	BANF1	0.0332689	-1.37544
15528755	NM_001199545 // LRRTM3 // leucine rich repeat transmembrane neuronal 3 // --- // 423649	LRRTM3	0.021729	-1.37576
15545654	XM_426689 // GAL3ST4 // galactose-3-O-sulfotransferase 4 // --- // 429133 /// ENSGALT00	GAL3ST4	0.0220992	-1.38192
15404344	---	LOC418544	0.0493493	-1.38341
15551840	XM_427479 // LOC429924 // olfactory receptor 14J1-like // --- // 429924	PREDICTED: LOC429924	0.0219137	-1.38459
15432409	XM_415177 // RPH3A // rabphilin 3A homolog (mouse) // --- // 416886 /// ENSGALT00000007	RPH3A	0.0171199	-1.38491
15536419	NM_207177 // HOXD8 // homeobox D8 // --- // 396301 /// ENSGALT00000038689 // HOXD8 // h	HOXD8	0.00379761	-1.38542
15484633	---	GAMT	0.0369694	-1.38905
15454883	CR389610 // LAPTM4B // lysosomal protein transmembrane 4 beta // --- // 770893 /// ENSG	LAPTM4B	0.00807819	-1.39297
15421172	ENSGALT00000005838 // LOC427578 // --- // --- // ---	LOC101750189 // LOC101747452	0.0364135	-1.39402
15407611	---	IL17D	0.009886	-1.39795
15405704	XM_001233981 // CREG2 // cellular repressor of E1A-stimulated genes 2 // --- // 770646	CREG2	0.0412894	-1.39891
15427492	XM_414866 // AQP8 // aquaporin 8 // --- // 416566 /// ENSGALT00000009629 // AQP8 // aqu	AQP8	0.039009	-1.40116
15526057	XM_421605 // COMTD1 // catechol-O-methyltransferase domain containing 1 // --- // 42373	COMTD1	0.0448944	-1.40633
15517556	NM_001031553 // BDKRB2 // bradykinin receptor B2 // --- // 428906 /// ENSGALT0000001805	BDKRB2	0.00554099	-1.407
15452201	---	LOC101749988	0.00981484	-1.41068
15520912	XM_421084 // PAMR1 // peptidase domain containing associated with muscle regeneration 1	PAMR1	0.0070685	-1.41304
15411626	---	---	0.00517499	-1.41377
15537894	XM_426606 // NXPH2 // neurexophilin 2 // --- // 429049 /// ENSGALT00000045141 // NXPH2	NXPH2	0.0411504	-1.41385
15550447	XM_424505 // LOC426897 // keratin, type II cuticular Hb4-like // --- // 426897 /// ENSG	PREDICTED: LOC426897	0.0347603	-1.41594
15489708	ENSGALT00000022653 // SLC2A12 // solute carrier family 2 (facilitated glucose transport	SLC2A12	0.0207094	-1.42042
15547587	ENSGALT00000016901 // P2RY12 // --- // --- // ---	P2RY12	0.00803044	-1.42353
15481099	ENSGALT00000000816 // MYL4 // myosin, light chain 4, alkali	MYL4	0.0257771	-1.42818
15529215	XM_421596 // LOC423719 // proactivator polypeptide-like // --- // 423719 /// ENSGALT000	LOC423719	0.0283427	-1.43284
15551765	---	PREDICTED: LOC107049102	0.0124226	-1.43325
15398082	XM_001232492 // IL17REL // interleukin 17 receptor E-like // --- // 769256 /// ENSGALT0	IL17REL	0.0341569	-1.4362
15551634	---	PREDICTED: LOC112530931	0.0387177	-1.43902
15553785	---	ASS1	0.0184415	-1.43905
15479492	---	KCNA2	0.00212055	-1.44376
15499507	---	RDH14	0.0327728	-1.44385
15533687	ENSGALT00000018523 // CCDC108 // coiled-coil domain containing 108 // --- // 424206	CCDC108	0.0325625	-1.44486
15415484	AF055342 // CDH11 // cadherin 11, type 2, OB-cadherin (osteoblast) // --- // 415797 ///	CDH11	0.01076	-1.44507
15441579	---	PREDICTED: RBFOX3	0.0111284	-1.45042
15551235	XM_003643964 // LOC100859303 // olfactory receptor 14J1-like // --- // 100859303	PREDICTED: OR14J1L23	0.0335496	-1.45143
15556735	BX930396 // FUBP3 // far upstream element (FUSE) binding protein 3 // --- // 417184 ///	FUBP3	0.00813939	-1.45187
15429909	---	MSRB1	0.00580554	-1.45397
15551130	---	---	0.0378703	-1.45404
15425292	ENSGALT00000029975 // UNC5A // unc-5 homolog A (C, elegans) // --- // 426419	UNC5A	0.0176723	-1.45524
15553370	---	PREDICTED: LOC112530730	0.045911	-1.45542
15491245	XM_419873 // LOC421856 // uncharacterized LOC421856 // --- // 421856 /// ENSGALT0000002	LOC421856	0.00993801	-1.46563
15553116	---	PREDICTED: OR14A16L43	0.0118696	-1.46956
15558253	---	RGS7BP	0.00719751	-1.47333
15508502	XM_426278 // LOC428720 // testis-specific serine/threonine-protein kinase 6-like // ---	LOC428720	0.0462455	-1.47631
15531477	ENSGALT00000004363 // FRZB // frizzled-related protein // --- // 395545	FRZB	0.0242685	-1.47783
15519013	EU117423 // PRLHR2 // prolactin releasing peptide receptor-like // --- // 428834 /// NM	PRLHR2	0.00547974	-1.48126
15553524	---	LOC112531351	0.0242552	-1.48618
15478206	---	TNNT2	0.0461337	-1.49849
15452781	CR406492 // TMEFF1 // transmembrane protein with EGF-like and two follistatin-like doma	TMEFF1	0.0161792	-1.50958
15384203	CR338909 // FAM40B // family with sequence similarity 40, member B // --- // 416676 ///	FAM40B	0.0416541	-1.51184
15556698	---	PREDICTED: Gallus gallus LOC107051245	0.0475596	-1.52132
15530512	ENSGALT00000033172 // CYP17A1 // cytochrome P450, family 17, subfamily A, polypeptide 1	CYP17A1	0.0139879	-1.52187
15522712	---	SYNDIG1L	0.00528249	-1.54742
15454255	XM_001232048 // C8ORF34 // chromosome 2 open reading frame, human C8orf34 // --- // 768	C8ORF34	0.019223	-1.55273
15498473	XM_001235285 // TPBG // trophoblast glycoprotein // --- // 772098 /// ENSGALT0000004329	TPBG	0.00843637	-1.55844
15485003	ENSGALT00000035006 // F2RL3 // --- // --- // ---	F2RL3	0.0197167	-1.562
15554744	XM_003643686 // LOC100857652 // osteoclast-associated immunoglobulin-like receptor-like	PREDICTED: LOC100857652	0.0481894	-1.568
15434264	XM_415101 // TMEM132B // transmembrane protein 132B // --- // 416810 /// ENSGALT0000000	TMEM132B	0.000646213	-1.56946
15392911	ENSGALT00000026640 // GPR64 // G protein-coupled receptor 64 // --- // 418611	GPR64	0.00668333	-1.57408
15553530	XM_003641920 // SNX20 // sorting nexin 20 // --- // 415726 /// ENSGALT00000039670 // LO	SNX20	0.0439609	-1.57904
15465264	NR_035329 // MIR124A-2 // microRNA mir-124a-2 // --- // 100315938 /// ENSGALT0000004141	MIR124A-2	0.0201447	-1.58113
15424126	NM_001167684 // PITX1 // paired-like homeodomain 1 // --- // 374201 /// ENSGALT00000010	PITX1	0.0422089	-1.58517
15508500	---	MIR1757	0.0398337	-1.58564
15437111	---	ncRNA2	0.0161707	-1.59019
15387913	XM_425479 // ELFN2 // extracellular leucine-rich repeat and fibronectin type III domain	ELFN2	0.0426485	-1.60338
15393213	ENSGALT00000026856 // MXRA5 // matrix-remodelling associated 5 // --- // 418657	MXRA5	0.00756481	-1.60644
15554404	XM_426756 // SLC38A3 // solute carrier family 38, member 3 // --- // 429200 /// ENSGALT	SLC38A3	0.0192787	-1.63149
15556060	XM_423892 // LOC426229 // olfactory receptor 14J1-like // --- // 426229	PREDICTED: OR14A16L45	0.0029434	-1.63895
15394815	AF027380 // LECT1 // leukocyte cell derived chemotaxin 1 // --- // 395600 /// ENSGALT00	LECT1	0.0141977	-1.6544
15553684	---	PREDICTED: TMEM98	0.00604762	-1.67235
15550887	---	Mt_tRNA	0.0258109	-1.68576
15516693	AF012252 // COCH // coagulation factor C homolog, cochlin (Limulus polyphemus) // --- /	COCH	0.0191354	-1.7047
15398206	NM_001199312 // PTPRZ1 // protein tyrosine phosphatase, receptor-type, Z polypeptide 1	PTPRZ1	0.00188498	-1.74945
15553856	XM_003643376 // LOC100859143 // leukocyte immunoglobulin-like receptor subfamily B memb	PREDICTED: LOC100859143	0.0308626	-1.77169
15476905	XM_428872 // LOC431321 // keratin // --- // 431321	LOC431321	0.00512713	-1.77627
15556496	---	CHIR-B5	0.0472728	-1.78705
15544555	XM_422510 // LOC424677 // cytochrome P450 2J2-like // --- // 424677 /// ENSGALT00000017	PREDICTED: CYP2J2L2	0.0140731	-1.97077
15556687	XM_001233004 // LOC769716 // class I histocompatibility antigen, F10 alpha chain-like /	PREDICTED: MICA	0.0265728	-2.20924
15516312	ENSGALT00000015312 // SLC8A3 // solute carrier family 8 (sodium/calcium exchanger), mem	SLC8A3	0.00209685	-2.24521
15554091	ENSGALT00000043629 // CIAO1 // cytosolic iron-sulfur protein assembly 1 // --- // --- /	CIAO1	0.0266933	-2.98435
15554972	---	PREDICTED: LOC107050276	0.025171	-4.27856

## Sheet: Table S5
Table S5. Differentially expressed genes present in in at least two groups of immunized chickens.
		Fold Change
Transcript Cluster Id	Gene Symbol	Ross (2x)	WL (2x)	Rosa (2x)	Rosa (1x)
15477382	NES	-1.51772	-1.36
15556073	TIMMDC1	2.33772	-1.33
15543759	IPP	-1.33731		1.56
15394859	RGCC	-1.52		-1.33
15433072	YWHAH	1.62		1.53
15484641	GZMM	1.51		1.35
15549057	FAM43A	-1.49		1.3
15520414	EFCAB4B	1.34		-1.42
15499916	GVIN1	6.33		2.3
15472952	CSF3R	2.17		1.31
15453202	APCDD1	1.54		1.68
15494637	CAPN2	-1.68		1.5
15541567	AMY2A (predicted)	1.78			1.53
15474410	SYNC	1.39			-1.33
15548930	PAQR9	1.35			1.3
15389436	SSPN	-1.47			-1.35
15442341	UTS2R	1.54			-1.3
15446382	HSPB1	-1.36			-1.32
15495562	LOC421441 spectrin beta chain, brain 4-like	-1.52			-1.31
15528462	SNORA74	-1.32			1.39
15462611	MSC		1.33	1.39
15448246	SNORA5		1.39		1.81
15508206	MHC		-1.34		2.88
15500858	SNORA56		-1.65		3.05
15516312	SLC8A3		-1.41		-2.25
15435223	IGLV		-5.12		1.76
15544538	LOC100859636			-1.32	1.43
15526049	KCNMA1			1.44	1.37
15553524	LOC112531351			1.47	-1.49
15527608	PLEKHS1			-1.32	-1.3
15418611	---			-2.07	2.32
15553785	ASS1			1.49	-1.44
15503658	ENPP6			1.42	1.53
15511601	SNORA26			1.52	1.68

## Sheet: Table S6
Table S6. List of RNA-encoding DEGs. 'U' and 'D' means that indicated sequence was recognized as up- and down-regulated, respectively.
Class of RNA	Gene Symbol	Transcript Cluster ID	Transcript Cluster Sequence	U/D	Variant
miRNA	MI0005509	15494419	acgtggtgtgtgtgtgtgtgaaacagaagtgtggaactgaattccttcacacacacacacacacacacacacacacacacacacacacacac	D	Ross 308 (2x)
	MIR101-2	15544686	GCTGCCCTGGCTCAGTTATCACAGTGCTGATGCTGTCTCTTGTAAAGGTACAGTACTGTGATAACTGAAGGATGGC	D	Rosa 1 (2x)
	MIR1-1	15465171	TGAGAGACATACTTCTTTATATGCCCATATGAACCTGGCAATCTATGGAATGTAAAGAAGTATGTATTTCA	D	Ross 308 (2x)
	MIR122B	15511007	ATTTTTCAGACAGTGTGACACTGGTGTTTTTGTTGGGTGTTTGGGGGAGCGAGGCAGTGTTATAGACATAGAAAGGT	D	Ross 308 (2x)
	MIR124A-2	15465264	CCGAGCCTCTCTCTGCGTGTTCACAGCGGACCTTGATTTAATGTCCATACAATTAAGGCACGCGGTGAATGCCAAGAGAGGAGCCTCACAGCTTCATT	D	Rosa 1 (1x)
	MIR147	15414133	CAGCTCATCCCCCTGTTTGGAGTCGTGTCCTCCGCCGCCGTTGGGGCTGTTGCTTTTTCAGTCTATTCCCTCTTCAGCAAATCCGACGTGATCATTAACAAGAGTGGCAATCCGGAGCCATGGGAAACCATTGATCCTACCCGGCCTCAGAAGCTCTTAACAATCCATCAGAAATGGAAACCTATCGAAGAGTTGGAAAGTGTCAAAAAGCTTACGAAG	U	WL-SPF (2x)
	MIR1582	15533943	CAAAGTATGCTGTGTTTTTCTTTCTGCTATCAGCCAGCTCTTGGAACCTGGAAGGCTGAAAGAGAGCCAGAACACAGTCAACATCTTTG	U	Rosa 1 (1x)
	MIR1596	15384534	TGGACTTTGTTTCATTCTCCTTCAATCCATCTTTGTCATGATTTACAAAAAGAACAAAGGTGGCCGTGGGTGAATGAAGCCAGGCATCCA	U	Rosa 1 (1x)
	MIR1597	15461838	TTTTATTACATGTTTACAGGGCTCTTCATTGTGGTCTCAGCAATATGAGGAGCTCTGCAAGCATGCAATAAAA	U	Rosa 1 (1x)
	MIR1634	15556285	CTGCTGAGAAGTTTCCACATGGAGCTAGGCCGTTGCTGAGAGTTTTGAGTCGGTTACTGCGACGCATCGGCCTTTCTTCACGTGTGGAACTTGGAG	D	Ross 308 (2x)
	MIR1636	15431840	CAGGCATCCATCTGCTGCCCCGTCACTCCTGATACCGCTGTGCTGGTAAGGTGCAGGTGATGGCGGGGCTGCCGGTGTGCCATGCCTG	D	WL-SPF (2x)
	MIR1637	15443608	CCATCTGATAGCTGCTGTGGCACGGAAATATCAACCATCTGCGCCACAGGGAAGCTCTCTGGTGG	D	Rosa 1 (2x)
	MIR1643	15416958	TCTTGGAAGTATATGCTGATTCTTATCACGAGGAGCACTTTTTTGAAAGCACTTTTATAAAAGTGCTGCTGGTGGAAGAAGCTGCCTGTATGAGG	U	Rosa 1 (1x)
	MIR1648	15466176	TGGCCGGCGGCTCGGCTCGGCTCCGCTCACACCAGGAGCAGCGGCTCGGCGTGGTGGGAGTGGAGCGGAGCTGTCCGCCGTAGCCG	D	WL-SPF (2x)
	MIR1668	15550597	GAGGGCTGCCCTGCAGGTGGGCTGGGAGCACAGGCACTGTGGGCTTCGTGTGGTGCTGTGTCCTCACTCACCTTCATGGCTTGCAGAATC	D	WL-SPF (2x)
	MIR1679	15510494	TTGCTCAGTGGAGCAGTTGTCAGCACAGTGGTATATGCACTGCTATGAAGCTAGCATGTCCATGCAGCTGATGCCAGCTCTCCAGCAG	U	Rosa 1 (2x)
	MIR1680	15410861	GCTGGGCACTGCTTTCCTCCTGGGTACAACTCTGCTGTCTTTGTACTTTCTACTTGCAGGCGGTATCAGGAGGCTGAGCTGTGCCCAGC	U	Rosa 1 (1x)
	MIR1684	15513133	TGGATCGGGTTTGAAAGGAGAGCTCTGCTTCCTCATACATACTCATCTTTTCTATGGATAAGTATGAGGAAATGGAGCTCTCCTTCCATTCCACCTGTTTTA	D	Rosa 1 (1x)
	MIR1689	15447673	GGTGTTATGTCTGGGCAGAAGATCTCTGCTTACAGTGTCTGGGGGGATCATGCGGCAGCCCCGGTGACTGGAAGCAGCGTTGACTTCTGGGCAGTTCTGTCTCC	U	Rosa 1 (1x)
	MIR1691	15386994	TCAGCTGCCGGGTGGCTGTGTGCCTGGAGCAGCCAGAGCTTTTGAAGTAGCTCAGCTGACCTGGGCCTGCAGTGCCCCCCAGAAGCGCTGG	D	Rosa 1 (2x)
	MIR16C	15507528	GCTCTAGCAGCACGTAAATACTGGAGTGGGGGATCGCCTGTTGCTCTCCAGTATTGCATTGCTGCTTTAGT	U	Rosa 1 (2x)
	MIR1704	15545758	GACCGAGAATTCACAGCAGATTGATGGGGCACACCAAGATCTGTGCCTGTTCCTGCTGGGATGCTCCCGTC	U	Rosa 1 (1x)
	MIR1729	15431604	CCTGCATCCCTTACTCACATGAGTAGTCGTATCTATTTCAGTGGGACTACTCGGTGAGTAAGGATAGCAGG	U	Rosa 1 (1x)
	MIR1741	15545951	CTTCCAGGTGCCTGATCCAGAATCCATTAAGTTTAAAAAGTATCTTTAATGGCTCTGGATTACACCTTGGAAG	D	Ross 308 (2x)
	MIR1743	15394759	AAAGTAGGCTCCACTGTGTTAATCCTCTTGGAATGCAGCAATTATCACCTACCATATAGGTGTTAAGTGCTGAATTTCAAAGGGATTATCACTTTCCTCCTTT	U	Rosa 1 (1x)
	MIR1757	15508498	GCTGTTTTGCCGTGGATGAACAAAACTCTTCTGGTCCGCTGTTTAGTTCAATTAGCGCTTCAGAGGCGGAACAGTAGGTTTCTGTTCTTCCAGCCAAGATTCTGT	U	Ross 308 (2x)
	MIR1757	15508500	GTTGTTTTGCCGTGGATGAACAAAACTCTTCTGGTCCGCTGTTTAGTTCAATTAGCGCTTCAGAGACAGAACAGTAGGTTTCTGTACTTGCAGCCAAGATTCTGT	D	Rosa 1 (1x)
	MIR1768	15448867	TATCAGCTCATCAGCATGACAATCCTCTGCTGCCTTGGGAGTTGTGAGCAGAGGATTGTCGTGCTGATGAGTTGATA	U	Rosa 1 (1x)
	MIR1775	15513890	GTGTATGAGCTCTGAATGCTTCGTGCAACAGGAAGACAAACAGGCTAAGCGAGTCCTTCCTGTAGCCAGAAGATTCTGATCTCTGACAC	D	Rosa 1 (2x)
	MIR1783	15419400	CTGAAGTGTTATGAAATCGTGCTCTGAACGAGCTGAGAGGCATGCTACTTTCTGATCATTGCATCCAGCTCTCTCATTGCTCATTTCATAACTCCTTTCAG	U	Rosa 1 (1x)
	MIR1785	15418107	GGAGCGAGCCCTGTGTGCTCTGAGGGCAGCACTGTGTCCGGGCTGTGATGCTTCTGCCCAGGCGCTGCCTGCTGCTGCTCGGAGCACATGGCTGCGTGCTCT	D	WL-SPF (2x)
	MIR1807	15475022	GGCTTTCAGAAGAGCTCAGCATTAGCCTAATTTTGCTCCCAGTGGTATCGAATGAGGCAGAATGAGGCTAGAGCTGAGCTTCTGAAAGCT	U	Rosa 1 (1x)
	MIR199B	15490056	TTTTTAGGACTTTGTGTACTACTGACTTCTCTCTCTATCAGTAGTCTGCACATTTGGTCCCAAGAG	U	Ross 308 (2x)
	MIR7B	15552699	TGGACATTGGTCTAGTTCTGTGTGGAAGACTAGTGATTTTTGTTGTTTTTAGATAACTAAATTGACAACAAATCACAGTCTACCATATGGCACAGACTATGCCTCTACAG	U	Rosa 1 (1x)
mt_tRNA	Mt_tRNA	15550887	GGAAGCGTGCCTGAACAAAAAGGATCACTATGATAAAGTGAACATAGAGGTATAACAACCCTCTCACTTCCT	D	Rosa 1 (1x)
	Mt_tRNA1	15550883	GCTAGCGTGGCAGAGCTCGGCAAATGCAAAAGGCTTAAGCCCTTTATCCAGAGGTTCAAATCCTCTCCCTAGCT	U	Rosa 1 (2x)
rRNA	5_8S_rRNA	15403705	AACTCTTAGCGGTGGATCACTCGGCTCGTGCGTCGATGAAGAACGCAGCTAGCTGCGAGAATTAATGTGAATTGCAGGACACATTGATCATCGACACTTCGAACGCACTTGCGGCCCCGGGTTCCTCCCGGGGCTACGCCTGCCTGAGCGTCT	U	Rosa 1 (1x)
	5_8S_rRNA	15551255	AACTCTTAGCGGTGGATCACTCGGCTCGTGCGTCGATGAAGAACGCAGCTAGCTGCGAGAATTAATGTGAATTGCAGGACACATTGATCATCGACACTTCGAACGCACTTGCGGCCCCGGGTTCCTCCCGGGGCTACGCCTGCCTGAGCGTCG	U	Rosa 1 (1x)
	5S_rRNA	15455422	AAGTACAGCCACACCAAACTGAATGCACTCAATCTCACAAGCTAAGCTGTCCCAGACCCAATTACTATTTGCATTGAGACCACCTGGGAATCCCAAGTGCTGCAGATC	U	WL-SPF (2x)
snoRNA	GGN46 gene	15387666	TACGTATGATGATACTTCGACGGGCGGACATAAGGAAATCGCCTCTGGCGCTTGTTGTTGAGTGTCGAGTCCTGACCGTA	U	Rosa 1 (2x)
	GGN46 gene	15387668	TACGTATGATGATACTTCGACGGGCGGACATAAGGAAATCGCCTCTGGCGCTTGTTGTTGAGTGTCGAGTCCTGACCGTA	U	Rosa 1 (2x)
	SCARNA1	15472526	GAGCACTTGATACTAACCGAGCTATCTGTATCCCAGGTCTCCTCCAGAGGTCTGAGGTATACTTTGTGATTGCTGGGTCTGAAAAGTGCAACATTAAAACAAGCCCTGCAGTGTTTAAGCTCAGTGTGTAAAGGATGACACTGGGTTATAGCTCAGAGGCACAGAA	U	Rosa 1 (1x)
	SCARNA23	15512772	GTGCTCACAAGAACACTTATCCTGCCACGTGGCTGAGATGGGTTCTGGGACAATGTGAGCTAGATCAAGAGTATTGCTTTGGGAGTGTCTCATTTCAGGACCCATGGGGCACTACAGTTTTCAATACAACA	U	Rosa 1 (1x)
	SNORA15	15444552	GCATGGACGAATTCTGCTATAGCTTTCTTCAGTAGCTATTGCAGTCAGACACTATGCCAGATTCAATTCCCATTTTACACTCTGGCATGCTTTTTATATGTGAGTGGGCATGACCTTGGAAGTGGGATACAACA	U	Rosa 1 (1x)
	SNORA23	15519743	GCAGTACTGTGTGCATAGTTGTTCATCTGTGTCTGGTGGTATAGTCTATTTGTGTTCTACATTTAGACTGTACTACTCACACAAAACCTGTGGCCAAAGATGAACTTGAGATCATAGTACTGGTCTAGTGACGTCTGAATGACATGCCTCCCACTGGCCAGCCTCCATACTCTCAAACATCT	U	Rosa 1 (1x)
	SNORA26	15511601	TTGCCCTCTTAAGTCTGTCAGTGTCTTAAGTGGCCAGTACGGAGGGGTATAACAGTTCTCTCTCAAACCCAGAGGTGAGGCTGAAACTCTTCTTTGGATCACGCTGAGAGGAACATGT	U	Rosa 1 (2x)/ Rosa 1 (1x)
	SNORA36	15500852	AACCAAAGTGTTGAGTTCAGTTCAGGGTCTTGTCCCTGTTCTGGTAATTAAGCTTTGGGACAGAAAGGACTGGGAAGTGCATCCTGGTGACTGAAAGCCTGTTTTATGCCACCTGTGTTTCTCAGCCTACAGAC	U	Rosa 1 (1x)
	SNORA5	15448246	TGCAGCCCAGTCAAATTCAGTCTCTGCCTCCTCCATGGCGAGCACTGGCCATCCGGCTGCCACAGCAACATCTGTAGTCCATGGGCCCCACGTCCCCACCCATGGGACCCTGGGGATAAAATCGTGCCACAGACACTG	U	WL-SPF (2x)/ Rosa 1 (1x)
	SNORA56	15500858	GAGCAGACGGTTATCCCTCTGTAGCCTGTGTCTGTGGCTCTAGAGGGAGTCAGTCTGCTAAATGAAAGAGGGGAGGCTTTGCTGTCGTCCTGTCCAGGTGGCACTGGTGCAGGCTGCAGGTCATTCCCACACTGAACCCCCCTACCCAAT	D/U	WL-SPF (2x)/ Rosa 1 (1x)
	SNORA62	15458819	CTTGCACACAGTTGGAACTTGGAGCTGAGGCCATCCTGTGGCCAAGGAACTCTCAAGCGTAGGATGTGTGCTACAGTAACATGGCAGGACTTACTGACAGCCTGAGGGCCTTTGTGGCCCAATGAAAGGAGTTTGGTAGTCAATCTTGCCACAGTT	U	WL-SPF (2x)
	SNORA66	15560845	CTGCAGACTCCGATCACTTCTACTGTGTTTCAGTGTGAAGGGGAACCAGGTCTGCTACAGTAATTGGGTGCAAAGATGGTGCTAAGCCTGTAATGCTTAGAACTGTTTGCAATGCAACCCCTACAGTG	U	Rosa 1 (1x)
	SNORA66	15557058	CTGCGGTGATGACTCTCTTAGGACACCTTTGAGTTGAGTTGTGAAAAGAAACGTAAGCTCTGAGCAGC	U	Rosa 1 (1x)
	SNORA74	15528462	TCCAGTGGTAGTCAGCTGTCCAGGGCAATACTGTGCCTGAGGCGGTGTTACACTGCTGGGAAATAAAAATCAGTCATCTCTTCTGGCTGTTGTCACCGTTCTGGTGACAGCTGATGCCAAGAAGAAGTGACATGGTGCTTCCCTGAGAGTGTGCTAAGGGTTTCGTTTTGCCCTTCAGTGCTAGTCCGGAAGCATACATG	D/U	Ross 308 (2x)/ Rosa 1 (1x)
	SNORA75	15549297	CACTTCTCAATGAGCTCCTTCCTGCCGACATATCCGTGGCAGCCTATGGATTCGCATGAGAAGGACATAAACAGCTCAGTAGTGGCACACTCACAACCTGGTTATACATCAGTTGTGATTAACCACTTACTGTTCTACAAGT	U	Rosa 1 (1x)
	SNORA81	15546955	TTACCTTCTTGTCAAAGCACTGTGCTAAAATTACAGAAGCTGAGGCTGAGCTTTGGGTTCTGTAATAATGCTAGTAGAGTACACGCAAGAAGAAGAAAAA	U	Rosa 1 (1x)
	SNORA84	15419036	GGCCTGTGGTTACTGGACACTGGTTTGTGTGTGCAGTGCTTCAGTTGGAAGAAATGGCCCAAAAGTGATACTGTGATTTACGCATGGAGTCTGTGATGTGTGAGCAGCTTCCATAGCCCGGTCACAGTTACAGAC	U	Rosa 1 (1x)
	SNORD11	15532396	AGTAGTCTGTGATGATGTAGTTCTTGGTTGGCCTGAATCCTTTTTGGAATATGAGGGCAACTTAAGTCACTACCTCTTCTGAGACACT	U	Ross 308 (2x)
	SNORD121A	15561484	TGCCAGAAAACTGTGATGTGATACTTCCAAGCACATATCTGACAGCTTTGTGAGGAAACATGAGTATTTCTGAGTTTTCTGGAG	U	Rosa 1 (1x)
	SNORD14	15475010	TTGCAATGATGAATCAGATTCCAAAGCCATTCGTAGTTTCCACCAGAAGTCTACTAATGATGGCCAAAACCTTCCTTGGATGTCTGAGCGA	U	Rosa 1 (1x)
	SNORD14	15475014	TTGCAGTGATGAAAGTGATTCCTGTGCCATTCGTAGTTTCCACCAGAAGTCGAAAGACGAGTGTTGGTCCAAGTACCTTCCTTGGATGTCTGAGCGA	U	Rosa 1 (1x)
	SNORD14	15475012	TTGCAATGATGAAAGTGATTCCTGTGCCATTCGTAGTTTCCACCAGAAGTCGAAAGACGAGTGTTGGTCCAAGTACCTTCCTTGGATGTCTGAGCGA	U	Rosa 1 (1x)
	SNORD18	15413694	CTGAAATGATGAGATTCCACTTCAATGGTCCGTGTTTCTGAACCATATGATAACAGTGGAAGTTCTGATGCT	D	Ross 308 (2x)
	SNORD24	15437757	TGCAGATGATGTGAAAAAATACTTGCTATCTGAATGGTAGTGCTGACATACATAACCACCAAGATCGCTGATGCA	U	Ross 308 (2x)
	SNORD35	15408649	TGGTGGTGATGTCTGAACTCACGATGGTCTTCAGAGTCCCTGTTGGTGAGGGGACTGCTGACAATGCCAGTGGCAACTGCTGAACCATCAGA	U	WL-SPF (2x)
	SNORD35	15408651	TGCACATGATGCCATTCTCACGATGGTCTTCCAAGCCTCACGGTGAAGGGGCTGTGACGACAACGCCACATGGCTTTGCTGATGCCTGGTA	U	Rosa 1 (1x)
	SNORD45	15541524	GGTCTGTGATGAGTTTTGGCATGTATTATCTGAGCATAAGTGTGAAGATTATCAGTTTAGCTCTAGAATTACTCTGAGACCTT	U	Rosa 1 (1x)
	SNORD5	15396246	GTTCATGTGATGAATATTTCTGTTCAACTGCTGAGTGACTCAGAAATGAACTAAATTTCAATTCTGATTAGA	U	Rosa 1 (1x)
	SNORD62	15437660	TCTTTGTAATGTGTCAGTAGATCTTGCTTACCCTTCACTGTGTACTCAGTCAAATAGAAGGGAAGGAAAAAACCTGTGGCTGAGAAA	U	Rosa 1 (1x)
	SNORD67	15515763	TGCGAGAGTGATGAGCTGCACTCTGGTGGAGCAACCATGTCAGGTGACGTGGTCTCTGCTCAGAATCTCCCTGATGACAAAACTAGGTGCACAGGGGCCATCTGACTCGCT	D	Ross 308 (2x)
	SNORD70	15532390	TAGTCTGTTGTCAATGATGGATACCTGTTGGAACTGAATGTAGCTGATTTGAGTCAACATTTCGTCCCTACCACTGAGACAACAAACAG	U	WL-SPF (2x)
	SNORD82	15549301	AGCACAAATGATGATTATAAGGGACTTAATACTGAAATGTGATGTGATTTTTGAGCAGAACTGATGTGC	U	Rosa 1 (1x)
	SNORD87	15462479	GCTGGCATTGTGATGATGACTCTTTGCCGTTTACCCAGCTGATTTCTGTGATGAGTAACACTGTATCTGATGTGCCAGC	U	Rosa 1 (1x)
	SNORD90	15439978	TCAGTAGTTTGTCTTGTGTCTTATGATGAAGCTTCATAGGGCAGATTCTGAGTTGAGAAATGAAATTTCTCTCCACTGATACTTGCTGTATGCCATCTGAGGACACTATATATTGC	U	Rosa 1 (1x)
	SNORD91	15446815	GCAGGAAGCCTGTGATGTCCTAGCCATGATGTCTGAACCTGGCTGAAGGACTCTTCTGAAGATGAACCCTCAGGCTCTGAGGCTTCCAGGGGA	U	Rosa 1 (2x)
	snoRNA GGN102/SNORD51	15536102	GTTACATGATGAATAAAACAAAAATCACCATCTTTCGGCTGACAGCTGTGATGATTTGTTTCTTTCTGAGTAGATGC	U	Rosa 1 (1x)
	snoRNA GGN47	15500848	GTGAGGTGATGATGAAGTTTATCCATTCTCTGAGTGCAGTGGCACTGCCCTCCTGCAGCGCCCCGATTCCTGTTCTAGGGTCTGGGTGCCGTGCAGCCTCCAGAGACCCTGCAGTCTCCCAGTGTGCTGCTGGGGGCTGCTGTGGTGTGTGGCTGGCTGCCTGCAGGAGCCAAGCAGTGCCGGCCGGGTCAGGGCCCCTCTGTGGGGGGCTCTGTCACCACTGAGACGAGGGATGACATCTGATTGC	D	Ross 308 (2x)
	snosnR60_Z15	15539148	CAGATACAGTGATGATAACATAGTTCAGCAGATTATCTCGTGATGAACTATGTTCTGTCTTTCGCTCCTATCTGATGTATCTA	U	Rosa 1 (1x)
snRNA	U11	15473892	AAAAAGGGCTTCTGCCGTGCGTGGCACGGGGGGGCTTCGGCCGCCCTCGCGGAATCGACATCAAGAGATTTCGGAAGCACAATTTTTGTGGGAGGGGTCGCCGGTAACCGCTCGTTCTGGCGCCCCG	U	Rosa 1 (1x)
	U1-52b (snRNA)	15492412	ATACTTACCTGGCAGGGGAGACACCATGATCAGGCAGGTGGTTTTCCCAGGGCGAGGCTCATCCCCTGCACTCCGGGTGTGCTGACCCCTGCGATTTCCCCAAATGCGGGAAACTCGACTGCATAATTTGTGGTAGTGGGGGACTGCGTTCGCGCTCTCCCCTG	U	Rosa 1 (1x)
	U1-52b (snRNA)	15492443	ATACTTACCTGGCAGGGGAGACACCATGATCAGGCAGGTGGTTTTCCCAGGGCGAGGCTCATCCCCTGCACTCCGGGTGTGCTGACCCCTGCGATTTCCCCAAATGCGGGAAACTCGACTGCATAATTTGTGGTAGTGGGGGACTGCGTTCGCGCTCTCCCCTG	U	Rosa 1 (1x)
	U1-52b (snRNA)	15499826	ATACTTACCTGGCAGGGGAGACACCATGATCAGGCAGGTGGTTTTCCCAGGGCGAGGCTCATCCCCTGCACTCCGGGTGTGCTGACCCCTGCGATTTCCCCAAATGCGGGAAACTCGACTGCATAATTTGTGGTAGTGGGGGACTGCGTTCGCGCTCTCCCCTG	U	Rosa 1 (1x)
	U1-52b (snRNA)	15516644	ATATTTACCTGGCAGGGGAGACACCATGATCAGGCAGGTGGTTTTCCCAGGGCGAGGCTCATCCCCTGCACTCCGGGTGTGCTGACCCCTGCGATTTCCCCAAATGCGGGAAACTCGACTGCATAATTTGTGGTAGTGGGGTTATTTTTTTCTTT	U	Rosa 1 (1x)
	U1-52b (snRNA)	15553286	ATACTTACCTGGCAGGGGAGACACCATGATCAGGCAGGTGGTTTTCCCAGGGCGAGGCTCATCCCCTGCACTCCGGGTGTGCTGACCCCTGCGATTTACCCAAATGCGGGAAACTCGACTGCATAATTTGTGGTAGTGGGGGACTGCGTTCGCGCTCTCCCCTN	U	Rosa 1 (1x)
	U6	15395706	cTTCTGCAGAAGATGCGGTATTGCAGTTGGAACCATTCAGAGAAGATTAGGATGACCCCTGTGCAAGGGTGCATTTTTTTAATGGAATTTTTAGCAACTTga	U	Ross 308 (2x)
unknown	misc_RNA	15542548	TCCGGAGGAAGCTCACCGTCGAGGCCACGCACTGGGTGTCCGTCACCCGCGCTTCTCCGCCTCGGGGAAGGTCTGAGGGAAGGGCCATGAGGCGGCTCCAGCAGAGCCCCGCCCGCGTGGGTGGGTGAGCCACCAGCAAgggggggcgccgcgcgggccggccTGGGCAGGAGAAGCCCGAACGGCTGCGGAGCTGATCTGAGCCGGGGCGGATGCTCGTGGCCCCGCGGTGCTTTGAGACAGACTCACGGCCGGCGTGCTGAGTCCAATGGGTGAGGTGGGGCAGCGCCCCACAACCTAATTCAGACTACTCTCCGCCGGA	U	Rosa 1 (1x)
	misc_RNA	15393832	GCGGGAGCGCATCGCCCCACCTCGAGCCGTCCCTGAGCCTTCCGAGCTCTCCCAGGAGGACAACGGGGGCCTCGCTGCAAACTGATTTCCAGGCTGTGAcccgccccccccc	D	Rosa 1 (1x)
	ncRNA	15491036	GTCAGGATGGCCGAGCGGTCTAAGGCGCTGCGTTCAGGTCGCAGTCTCCCCTGGAGGCGTGGGTTCGAATCCCACTTCTGACA	U	Rosa 1 (2x)
	ncRNA1	15462481	GCTGGCGTTGTGATGATGACTCTTTGCCGTTTACCCAGCTGATTTCTGTGATGAGTAACACTGTATCTGATGTGCCAGC	U	Rosa 1 (1x)
	ncRNA2	15437111	GGCTCTGTGGCGCAATGGATAGCGCATTGGACTTCTAGCGCGGCGGTGACGGGAGTCATTCAAAGGTTGTGGGTTCGAGTCCCACCAGAGTCG	D	Rosa 1 (1x)
	ncRNA3	15506593	GTCAGGATGGCCGAGCGGTCTAAGGCGCTGCGTTCAGGTCGCAGTCTCCCCTGGAGGCGTGGGTTCGAATCCCACTTCTGACA	U	Rosa 1 (2x)
	ncRNA4	15506595	GTCAGGATGGCCGAGCGGTCTAAGGCGCTGCGTTCAGGTCGCAGTCTCCCCTGGAGGCGTGGGTTCGAATCCCACTTCTGACA	U	Rosa 1 (2x)
	ncRNA5	15534810	GTCAGGATGGCCGAGCGGTCTAAGGCGCTGCGTTCAGGTCGCAGTCTCCCCTGGAGGCGTGGGTTCAAATCCCACTCCTGACA	U	Rosa 1 (2x)
	ncRNA6	15454830	tcccACATGGTCTAGCGGTTAGGATTTCTGGTTTTCACCCAGGCAGCCCGGGTTCGACTCCCGGTGTGGGAA	U	Ross 308 (2x)
	ncRNA7	15466568	TCCCACATGGTCTAGCGGTTAGGATTTCTGGTTTTCACCCAGGCAGCCCGGGTTCGACTCCCGGTGTGGGAA	U	Ross 308 (2x)
	NONGGAT007307	15513015	gggacgtggtcagtgggcatggtgggggtgggttggggttgggctaggggatcttagaggtcctttccaacactaatgattctatgattct	U	WL-SPF (2x)

## Sheet: Table S7
Table S6. List of DEGs connected to the neuroendocrine-immune system. 'Imm', 'N' and 'E' in 'System part' column indicate function of the gene connected to the immune, neurological and endocrinological part of neuroendocrine-immune system, respectively.
Gene Symbol	Gene name	Transcript Cluster ID	Fold-Change	Variant	System part	Selected functions	Source
ABCA9	ATP-binding cassette, sub-family A (ABC1), member 9	15443090	1.73812	Ross(2x)	Imm	Transcriptional expression of this gene is induced during monocyte differentiation into macrophages.	GeneCards
ABCA9	ATP-binding cassette, sub-family A (ABC1), member 9	15443095	1.95835	Ross(2x)	Imm
ABCC6	ATP Binding Cassette Subfamily C Member 6	15430243	1.37644	Rosa(1x)	Imm	Isoform 1: May participate directly in the active transport of drugs into subcellular organelles or influence drug distribution indirectly. Transports glutathione conjugates as leukotriene-c4 (LTC4) and N-ethylmaleimide S-glutathione (NEM-GS). Isoform 2: Inhibits TNF-alpha-mediated apoptosis through blocking one or more caspases.	Genecards
ABL1	C-abl oncogene 1, non-receptor tyrosine kinase	15553159	-1.51986	Ross(2x)	Imm/N	Its GO Terms include: B-1 B cell homeostasis, B cell proliferation involved in immune response, transitional one stage B cell differentiation, phagocytosis, positive and negative regulation of IκB kinase/NF-κB signaling, innate immune response, α-β T cell differentiation, spleen and thymus development, activated T cell proliferation, BCR signaling pathway, cellular response to LPS, positive regul…	DAVID
ACKR2	Atypical chemokine binding protein 2	15448152	2.45049	Ross(2x)	Imm	Controls chemokine levels and localization via high-affinity chemokine binding that is uncoupled from classic ligand-driven signal transduction cascades, resulting instead in chemokine sequestration, degradation, or transcytosis. It plays a major role in the immune silencing of macrophages during the resolution of inflammation and acts as a regulator of inflammatory leukocyte interactions.	GeneCards
ADGRG3	Adhesion G protein-coupled receptor G3	15416447	1.44707	Ross(2x)	Imm	Gpr97−/− mice shows abnormal B cells populations and impaired immunoglobulin production. Negatively regulates NF-κB signaling.	Wang et al., 2013
ADORA2B	Adenosine A2b receptor	15444977	1.58	Ross(2x)	Imm/N	This gene encodes an adenosine receptor that is a member of the G protein-coupled receptor superfamily.	GeneCards
						Its GO Terms include: positive regulation of chemokine production, positive regulation of interleukin-6 production, positive regulation of mast cell degranulation. /KEGG_PATHWAY:Neuroactive ligand-receptor interaction.	DAVID
AICDA	Activation Induced Cytidine Deaminase	15402164	-1.53441	WL(2x)	Imm	The protein is involved in somatic hypermutation, gene conversion, and class-switch recombination of immunoglobulin genes.	Genecards
ALDH1A3	Aldehyde dehydrogenase 1 family, member A3	15410950	-2.12981	Ross(2x)	N/E	Its GO Terms include locomotory behavior, nucleus accumbens development, neuromuscular process controlling balance, righting reflex / thyroid hormone binding.	DAVID
APCDD1	Adenomatosis polyposis coli down-regulated 1	15453202	1.67505	Rosa(2x)	N	Its GO Terms include astrocyte cell migration.	DAVID
APOA1	Apolipoprotein A-I	15475146	-1.52357	Ross(2x)	N/E	Its GO Terms include neuron projection regeneration / glucocorticoid metabolic process, adrenal gland development.	DAVID
ASIC4	Acid-sensing (proton-gated) ion channel family member 4	15536984	-1.33984	Rosa(1x)	N	This gene belongs to the superfamily of acid-sensing ion channels, which are proton-gated, amiloride-sensitive sodium channels. These channels have been implicated in synaptic transmission, pain perception as well as mechanoperception.	Genecards
ASS1	Argininosuccinate synthase 1	15553785	1.49/-1.44	Rosa(2x)/ Rosa(1x)	Imm	Its GO Terms include negative regulation of leukocyte cell-cell adhesion.	DAVID
ASTN2	Astrotactin 2	15439098	1.32799	Rosa(2x)	N	This gene encodes a protein that is expressed in the brain and may function in neuronal migration, based on functional studies of the related astrotactin 1 gene in human and mouse. Mediates recycling of the neuronal cell adhesion molecule ASTN1 to the anterior pole of the cell membrane in migrating neurons. A deletion at this locus has been associated with schizophrenia.	Genecards
AVPR1A	Arginine vasopressin receptor 1A	15398728	-1.32248	Ross(2x)	N/E	KEGG_PATHWAY:Neuroactive ligand-receptor interaction / regulation of systemic arterial blood pressure by vasopressin, cellular response to hormone stimulus, positive regulation of vasoconstriction	DAVID
BDKRB2	Bradykinin receptor B2	15517556	-1.407	Rosa(1x)	Imm/N	Bradykinin and related kinins are a family of small peptides which act as mediators of pain and inflammation. They exert a variety of biological effects on the endothelium and peripheral circulation through their action on two bradykinin receptor subtypes: B1 and B2	Genecards
B-G	MHC class IV antigen	15436208	1.49907	Ross(2x)	Imm	MHC class IV antigen, which is a is a differentiation antigen of the erythroid cell-line.	Simonsen et al., 1982
						MHC class IV antigen, which is present at erythrocytes and lymphocytes.	Wernicki, 2000
BPIFB7	BPI Fold Containing Family B Member 2	15467587	-1.32721	Rosa(1x)	Imm	Gene Synonym: BPIFB2. BPIFB2 is a member of the lipid transfer/lipopolysaccharide binding protein (LT/LBP) gene family. It is highly expressed in hypertrophic tonsils. Among its related pathways are Defensins and Innate Immune System.	ENSEMBL; Genecards
BRD8	Bromodomain containing 8	15553196	1.39977	Rosa(1x)	E	The protein encoded by this gene interacts with thyroid hormone receptor in a ligand-dependent manner and enhances thyroid hormone-dependent activation from thyroid response elements. This protein contains a bromodomain and is thought to be a nuclear receptor coactivator.	Genecards
BRSK2	BR serine/threonine kinase 2	15520211	1.30175	Ross(2x)	N	Its GO Terms include axonogenesis.	DAVID
BTBD10	BTB (POZ) domain containing 10	15514194	1.33153	Rosa(1x)	N	Its GO Terms include negative regulation of neuron death.	DAVID
BTN1A1	Butyrophilin, subfamily 1, member A1	15484075	1.48244	Ross(2x)	Imm	Negative T cell co-stimulation.	Afrache et al., 2012
C3AR1	Complement C3a Receptor 1	15389327	1.3139	WL(2x)	Imm	C3a is an anaphylatoxin released during activation of the complement system. The protein encoded by this gene is an orphan G protein-coupled receptor for C3a. Binding of C3a by the encoded receptor activates chemotaxis, granule enzyme release, superoxide anion production, and bacterial opsonization.	Genecards
C4	Complement 4	15436258	1.39758	Ross(2x)	Imm	Regulation of complement activation, serine-type endopeptidase activity, endopeptidase inhibitor activity.	UniProtKB
CACNA2D2	Calcium channel, voltage-dependent, alpha 2/delta subunit 2	15418520	-1.31278	Ross(2x)	N	Its GO Terms include neuromuscular junction development, rhythmic synaptic transmission.	DAVID
CACNB4	Calcium channel, voltage-dependent, beta 4 subunit	15538223	-1.58363	Rosa(2x)	Imm/N	Its GO Terms include: gamma-aminobutyric acid signaling pathway, chemical synaptic transmission, neuromuscular junction development, adult walking behavior, gamma-aminobutyric acid secretion, neuronal action potential propagation, synaptic transmission, glutamatergic, spleen development, thymus development, Peyer's patch development, T cell receptor signaling pathwayand detection of light stimulu…	DAVID
CALD1	Caldesmon 1	15388834	-1.34855	Ross(2x)	Imm	Its GO Terms include calmodulin, actin, myosin II and S100 protein binding.	DAVID
CAPN2	Calpain 2	15494637	1.50452	Rosa(2x)	N	Calcium-regulated non-lysosomal thiol-protease which catalyzes limited proteolysis of substrates involved in cytoskeletal remodeling and signal transduction. Proteolytically cleaves MYOC at 'Arg-226'. Proteolytically cleaves CPEB3 following neuronal stimulation which abolishes CPEB3 translational repressor activity, leading to translation of CPEB3 target mRNAs. CPEB3 is required for the consolida…	Genecards
CAPN3	Calpain 3	15516100	1.57208	Rosa(1x)	Imm	Its GO Terms include regulation of I-kappaB kinase/NF-kappaB signaling and positive regulation of NF-kappaB transcription factor activity.	DAVID
CARD9	Caspase recruitment domain family, member 9	15438054	1.34741	Rosa(1x)	Imm	Its GO Terms include response to fungus, response to peptidoglycan, response to muramyl dipeptide, positive regulation of interleukin-6 production, positive regulation of TNF production, response to drug, regulation of TNF biosynthetic process, positive regulation of I-kappaB kinase/NF-kappaB signaling, response to exogenous dsRNA, regulation of interleukin-2 biosynthetic process, positive regula…	DAVID
CATH1	Cathelicidin-1	15503415	-1.33687	Ross(2x)	Imm	Its GO Terms include immunoglobulin production involved in immunoglobulin mediated immune response, positive and negative regulation of gene expression, cytolysis,neutrophil chemotaxis, macrophage activation, innate immune response, defense response to Gram- and Gram+ bacterium, membrane disruption in other organism.	DAVID
	Cathelicidin-2					Its GO Terms include cell death, negative regulation of gene expression, cytolysis, innate immune response, defense response to Gram- and Gram+ bacterium.	DAVID
CCLi9 gene	Chemokine	15446523	1.41915	WL(2x)	Imm	Its GO Terms contain cellular response to interferon-gamma, cellular response to interleukin-1, cellular response to tumor necrosis factor, chemokine-mediated signaling pathway, G protein-coupled receptor signaling pathway, inflammatory response, lymphocyte chemotaxis, monocyte chemotaxis and neutrophil chemotaxis.	Uniprot
CCR7	C-C motif chemokine receptor 7	15482351	1.31374	Rosa(2x)	Imm	Its GO Terms include myeloid dendritic cell chemotaxis, positive regulation of dendritic cell antigen processing and presentation, positive regulation of hypersensitivity, positive regulation of humoral immune response, inflammatory response, immune response, response to lipopolysaccharide, regulation of interferon-gamma production, positive regulation of interleukin-12 production, negative thymi…	DAVID
CCR8	Chemokine (C-C motif) receptor 8	15450806	1.72312	Rosa(2x)	Imm	Its GO Terms include chemotaxis and chemokine receptor activity.	DAVID
CCR8L	C-C chemokine receptor 8 like	15458629	2.13268	Ross(2x)	Imm	Its GO Terms include chemokine receptor activity and chemotaxis.	DAVID
						Three ligands of this receptor have been identified - I-309, thymus activation-regulated cytokine (TARC) and macrophage inflammatory protein-1 beta (MIP-1 beta). Studies of this receptor and its ligands suggested its role in regulation of monocyte chemotaxis and thymic cell apoptosis.	GeneCards
CCRN4L	Nocturnin	15502763	-1.30733	WL(2x)	Imm/N/E	plays an important role in post-transcriptional regulation of metabolic genes under circadian control. Degrades poly(A) tails of specific target mRNAs leading to their degradation and suppression of translation. Exerts a rhythmic post-transcriptional control of genes necessary for metabolic functions including nutrient absorption, glucose/insulin sensitivity, lipid metabolism, adipogenesis, infla…	Genecards
CD2	CD2 molecule	15391508	1.38715	Rosa(1x)	Imm	CD2 interacts with lymphocyte function-associated antigen CD58 (LFA-3) and CD48/BCM1 to mediate adhesion between T-cells and other cell types. CD2 is implicated in the triggering of T-cells, the cytoplasmic domain is implicated in the signaling function.	Genecards
CD4	CD4 molecule	15390149	1.49017	Rosa(2x)	Imm	Its GO Terms include immune response, T cell differentiation, T cell selection, defense response to Gram-negative bacterium, regulation of T cell activation,and positive regulation of T cell activation.	DAVID
CHAC1	ChaC glutathione-specific gamma-glutamylcyclotransferase 1	15515913	-1.43831	Ross(2x)	N	Its GO Terms include neurogenesis.	DAVID
CHIR-A	Chicken Ig-like receptor, activating	15554546	1.55114	Rosa(2x)	Imm	Chicken Ig-like receptors are homologues of paired Ig-like receptors and NK cell receptor families. They share typical features with mammalian Ig-like receptors. Ligands for most CHIRs remain to be identified, however CHIR-AB1 are known to be a high-affinity receptor that binds chicken IgY. CHIR-A have features of activating receptors, CHIR-B seems to be inhibitory receptors and structure of CHIR…	Jansen et al., 2016; Rogers et al., 2008
CHIR-AB-906	Chicken Ig-like receptor, bifunctional	15554095	-1.41066	Rosa(2x)	Imm
CHIR-B5	Chicken Ig-like receptor, inhibitory	15556496	-1.78705	Rosa(1x)	Imm
CHMP2B	Charged multivesicular body protein 2B	15403583	-1.3684	Ross(2x)	N	Its GO Terms include neuron cellular homeostasis.	DAVID
CHMP4C	Chromatin modifying protein 4C	15454460	-1.53204	Ross(2x)	Imm	Its GO Terms include endocytosis, cell separation after cytokinesis and positive regulation of viral release from host cell.	DAVID
CHRNB2	Cholinergic receptor, nicotinic, beta 2 (neuronal)	15554695	-1.35957	Rosa(1x)	N	Its GO Terms include signal transduction, synaptic transmission, cholinergic and neuromuscular synaptic transmission.	DAVID
CHST4	Carbohydrate (N-acetylglucosamine 6-O) sulfotransferase 4	15416263	1.43319	Ross(2x)	Imm	Involved in the modification of glycan structures on ligands of the lymphocyte homing receptor L-selectin.	GeneCards
CMKLR1	Chemokine-Like Receptor 1	15434902	1.33904	Rosa(2x)	Imm	Receptor for the chemoattractant adipokine chemerin/RARRES2 and for the omega-3 fatty acid derived molecule resolvin E1. Interaction with RARRES2 induces activation of intracellular signaling molecules, such as SKY, MAPK1/3 (ERK1/2), MAPK14/P38MAPK and PI3K leading to multifunctional effects, like, reduction of immune responses, enhancing of adipogenesis and angionesis. Resolvin E1 down-regulates…	Genecards
COCH	Coagulation factor C homolog, cochlin (Limulus polyphemus)	15516693	-1.7047	Rosa(1x)	Imm/N	Its GO Terms include sensory perception of sound, defense response to bacterium and positive regulation of innate immune response.	DAVID
COMMD8	COMM domain containing 8	15505411	-1.30066	Ross(2x)	Imm	The protein encoded by this gene binds coiled-coil domain-containing protein 22 (CCDC22), and this complex can regulate the turnover of I-κB and the activation of NF-κB.	GeneCards
CSF3R	Colony stimulating factor 3 receptor (granulocyte)	15472952	2.17/1.31	Ross(2x)/ Rosa(2x)	Imm	Controls the production, differentiation, and function of granulocytes. It plays a crucial role in the proliferation, differientation and survival of cells along the neutrophilic lineage.	GeneCards
CTLA4	Cytotoxic T-lymphocyte-associated protein 4	15536139	1.61145	Rosa(2x)	Imm	Its GO Terms include immune response, cellular response to DNA damage stimulus, negative regulation of B cell proliferation, positive regulation of apoptotic process, negative regulation of regulatory T cell differentiation and B cell receptor signaling pathway.	DAVID
CUL5	Cullin 5	15395922	1.34339	WL(2x)	Imm/...	Core component of multiple SCF-like ECS (Elongin-Cullin 2/5-SOCS-box protein) E3 ubiquitin-protein ligase complexes, which mediate the ubiquitination and subsequent proteasomal degradation of target proteins. As a scaffold protein may contribute to catalysis through positioning of the substrate and the ubiquitin-conjugating enzyme. The functional specificity of the E3 ubiquitin-protein ligase com…	Genecards
CX3CR1	Chemokine (C-X3-C motif) receptor 1	15450810	1.48107	Rosa(2x)	Imm/N	Its GO Terms include microglial cell activation involved in immune response, negative regulation of angiogenesis, cerebral cortex cell migration and macrophage chemotaxis.	DAVID
CXCR4	Chemokine (C-X-C motif) receptor 4	15537890	1.34513	Rosa(1x)	Imm/N	Receptor for the C-X-C chemokine CXCL12/SDF-1 that transduces a signal by increasing intracellular calcium ion levels and enhancing MAPK1/MAPK3 activation. Plays a role in regulation of cell migration, e.g. during wound healing. Binds bacterial lipopolysaccharide (LPS) and mediates LPS-induced inflammatory response, including TNF secretion by monocytes. Involved in hematopoiesis. Involved in cere…	Genecards
CYGB	Cytoglobin	15440551	-1.35355	Ross(2x)	N	Its GO Terms include neuron projection and neuronal cell body.	DAVID
CYP17A1	Cytochrome P450, family 17, subfamily A, polypeptide 1	15530512	-1.52187	Rosa(1x)	Imm/E	Its GO Terms include steroid biosynthetic process, glucocorticoid biosynthetic process, sex differentiation, steroid metabolic process, hormone biosynthetic process and progesterone metabolic process.	DAVID
CYP2R1	Cytochrome P450, family 2, subfamily R, polypeptide 1	15519819	-1.31972	Rosa(1x)	Imm/E	Its GO Terms include steroid hydroxylase activity and vitamin D3 25-hydroxylase activity.	DAVID
CYP4B1L	Cytochrome P450 4B1-like	15540681	-1.31313	Rosa(1x)	Imm/E	It oxidizes a variety of structurally unrelated compounds, including steroids, fatty acids, and xenobiotics. Among its related pathways are Metabolism and Arachidonic acid metabolism.	Genecards
DDX60	DEAD (Asp-Glu-Ala-Asp) box polypeptide 60	15508844	-2.93337	Ross(2x)	Imm	Its GO Terms include defense response to virus.	DAVID
		15508840	-2.86736	Ross(2x)	Imm	Binds ssRNA, dsRNA and dsDNA and can promote the binding of DDX58/RIG-I to dsRNA.	GeneCards
DIO2	Deiodinase, iodothyronine, type II	15523003	-1.36614	Rosa(1x)	E	Its GO Terms include thyroid hormone generation and hormone biosynthetic process.	DAVID
DYNC1LI2	Dynein, cytoplasmic 1, light intermediate chain 2	15415461	-1.66594	Ross(2x)	Imm	Its GO Terms include phagosome.	DAVID
						Among its related pathways there is an immune system.	GeneCards
EFCAB4B	EF-hand calcium-binding domain-containing protein 4B	15520414	1.34/-1.42	Ross(2x)/ Rosa(2x)	Imm	Plays key role in store-operated Ca2+ entry in T cells.	GeneCards
EOMES	Eomesodermin	15458318	1.92706	Ross(2x)	Imm/N	Involved in the differentiation of CD8+ T-cells during immune response regulating the expression of lytic effector genes./ Its GO Terms include olfactory bulb development, cerebral cortex regionalization, cerebral cortex neuron differentiation, regulation of neuron differentiation.	GeneCards/DAVID
EPHA5	EPH receptor A5	15510476	1.33726	Rosa(2x)	N/E	Its GO Terms include axon guidance, hippocampus development, regulation of insulin secretion involved in cellular response to glucose stimulus, cellular response to follicle-stimulating hormone stimulus.	DAVID
EPHB1	EPH receptor B1	15545508	-1.46542	Ross(2x)	N	axon guidance, optic nerve morphogenesis, central nervous system projection neuron axonogenesis, retinal ganglion cell axon guidance, detection of temperature stimulus involved in sensory perception of pain, positive regulation of synapse assembly, dendritic spine development, dendritic spine morphogenesis, neural precursor cell proliferation, regulation of neuron death	DAVID
EPSTI1	Epithelial stromal interaction 1 (breast)	15406659	1.38722	Rosa(2x)	Imm	The translated protein interacts with the amino terminal region of the valosin containing protein gene product, resulting in the nuclear translocation of the nuclear factor kappa B subunit 1 gene product, and activation of target genes. Plays a role in M1 macrophage polarization and is required for the proper regulation of gene expression during M1 versus M2 macrophage differentiation (By similar…	Genecards
EYA1	Eyes absent homolog 1 (Drosophila)	15462593	-2.7031	Ross(2x)	N	Its GO Terms include regulation of neuron differentiation and neuron fate specification.	DAVID
EYA4	Eyes Absent (Drosophila) Homolog 4	15497483	1.68881	Ross(2x)	N/Imm	May act as a transcriptional activator through its protein phosphatase activity, and it may be important for eye development, and for continued function of the mature organ of Corti. Mutations in this gene are associated with postlingual, progressive, autosomal dominant hearing loss at the deafness, autosomal dominant non-syndromic sensorineural 10 locus. The encoded protein is also a putative on…	Genecards
F2RL3	F2R Like Thrombin/Trypsin Receptor 3	15485003	-1.562	Rosa(1x)	Imm/N	This receptor plays a role in blood coagulation, inflammation and response to pain.	Genecards
FAM19A2	TAFA chemokine like family member 2	15398714	-1.39849	Rosa(2x)	Imm/N	This gene is a member of the TAFA family which is composed of five highly homologous genes that encode small secreted proteins. These proteins contain conserved cysteine residues at fixed positions, and are distantly related to MIP-1alpha, a member of the CC-chemokine family. The TAFA proteins are predominantly expressed in specific regions of the brain, and are postulated to function as brain-sp…	Genecards
FAM26F	Family with sequence similarity 26, member F	15497896	1.71078	Rosa(2x)	Imm	FAM26F (family with sequence similarity 26, member F) is a recently identified tetraspanin-like membrane glycoprotein which is predicted to make homophilic interactions and potential synapses between several immune cells including CD4+, CD8+, NK, dendritic cells and macrophages. Various whole transcriptome analyses have demonstrated the differential expression of FAM26F a.o. in several bacterial,…	Malik et al., 2017; Malik and Javed, 2016
FRZB	Frizzled-related protein	15531477	-1.47783	Rosa(1x)	N	Its GO Terms include neural crest cell differentiation.	DAVID
GABBR2	Gamma-Aminobutyric Acid Type B Receptor Subunit 2	15452700	-1.37959	Rosa(2x)	N	The multi-pass membrane protein encoded by this gene belongs to the G-protein coupled receptor 3 family and GABA-B receptor subfamily. The GABA-B receptors inhibit neuronal activity through G protein-coupled second-messenger systems, which regulate the release of neurotransmitters, and the activity of ion channels and adenylyl cyclase. This receptor subunit forms an active heterodimeric complex w…	Genecards
GAL1	Avian beta-defensin 1	15500195	9.38701	Ross(2x)	Imm	Genes GAL 1-14 encode avian β-defensins 1-14, respectively.	Lynn et al., 2007; Jang et al., 2015
GAL2	Avian beta-defensin 2	15492885	9.06195	Ross(2x)	Imm	β-defensins are small short, cationic peptides, that perform immunomodulating and direct pathogen-killing functions. In many animals, the highest concentration of defensins are found in leukocyte granules, however high concentrations have been reported also in other places like intestinal crypts and some epithelial cells.	Ganz et al., 2003
GAL6	Avian beta-defensin 6	15492882	8.33919	Ross(2x)	Imm
GAL7	Avian beta-defensin 7	15492879	14.7221	Ross(2x)	Imm
GAMT	Guanidinoacetate N-Methyltransferase	15484633	-1.38905	Rosa(1x)	N	Converts guanidinoacetate to creatine, using S-adenosylmethionine as the methyl donor. Important in nervous system development.	Genecards
GAP43	Growth associated protein 43	15402913	1.59073	Ross(2x)	N	Its GO Terms include glial cell differentiation, axon choice point recognition, axon development.	DAVID
GPR27	G protein-coupled receptor 27	15420228	-1.3268	Rosa(1x)	E	Its GO Terms include positive regulation of insulin secretion involved in cellular response to glucose stimulus.	DAVID
GRAP2	GRB2-related adaptor protein 2	15400108	1.36047	Ross(2x)	Imm	An adaptor-like protein involved in leukocyte-specific protein-tyrosine kinase signaling. It interacts with SLP-76 to regulate nuclear factor of activated T-cells (NF-AT) activation.	GeneCards
GRIA2	Glutamate receptor, ionotropic, AMPA 2	15502440	-1.3368	Rosa(1x)	N	Receptor for glutamate that functions as ligand-gated ion channel in the central nervous system and plays an important role in excitatory synaptic transmission. L-glutamate acts as an excitatory neurotransmitter at many synapses in the central nervous system. Binding of the excitatory neurotransmitter L-glutamate induces a conformation change, leading to the opening of the cation channel, and the…	Genecards
GRIK4	Glutamate receptor, ionotropic, kainate 4	15475979	1.58123	Ross(2x)	N	KEGG_PATHWAY:Neuroactive ligand-receptor interaction	DAVID
GRM4	Glutamate receptor, metabotropic 4	15479028	1.61233	Rosa(2x)	N	G-protein coupled receptor for glutamate. L-glutamate is the major excitatory neurotransmitter in the central nervous system. Ligand binding causes a conformation change that triggers signaling via guanine nucleotide-binding proteins (G proteins) and modulates the activity of down-stream effectors. Signaling inhibits adenylate cyclase activity.	Genecards
GRM8	Glutamate Receptor, Metabotropic 8	15385454	2.01682	WL(2x)		L-glutamate is the major excitatory neurotransmitter in the central nervous system and activates both ionotropic and metabotropic glutamate receptors. Glutamatergic neurotransmission is involved in most aspects of normal brain function and can be perturbed in many neuropathologic conditions. (cytat z GeneCards)	Genecards
GSTA3	Glutathione S-transferase alpha 3	15491729	1.32837	Rosa(2x)	E	The enzyme encoded by this gene catalyzes the double bond isomerization of precursors for progesterone and testosterone during the biosynthesis of steroid hormones.	Genecards
GVIN1	GTPase, very large interferon inducible 1	15499916	2.29953	Rosa(2x)	Imm	GTPase, very large IFN-inducible 1. All IFN-inducible GTPases play conserved immune functions.	Li et al., 2009
			6.32823	Ross(2x)	Imm
GZMM	Granzyme M	15484641	1.51/1.35	Ross(2x) /Rosa(2x)	Imm	A serine protease stored in large cytoplasmic granules of natural killer and activated lymphocytes.	GeneCards
HAPLN3	Hyaluronan and proteoglycan link protein 3	15410733	1.30111	Rosa(2x)	N	Its GO Terms include central nervous system development.	DAVID
HDAC9	Histone deacetylase 9	15449920	1.60621	Rosa(1x)	E	Its GO Terms include cellular response to insulin stimulus.	DAVID
HEYL	Hes related family bHLH transcription factor with YRPW motif-like	15474494	-1.34436	Ross(2x)	N/E	Its GO Terms include positive regulation of neuron differentiation and negative regulation of androgen receptor activity.	DAVID
HSPB1	Heat shock 27kDa protein 1	15446382	-1.36/-1.32	Ross(2x) /Rosa(1x)	Imm	Its GO Terms include response to virus, positive regulation of IL-1β production, positive regulation of TNF biosynthetic process, regulation of I-κB kinase/NF-κB signaling, positive regulation of blood vessel endothelial cell migration and negative regulation of oxidative stress-induced intrinsic apoptotic signaling pathway.	DAVID
HYAL1	Hyaluronoglucosaminidase 1	15551110	-1.4049	Ross(2x)	Imm	Its GO Terms include response to ROS, inflammatory response, response to virus, positive regulation of epithelial cell migration, biosynthetic process of hyaluronan, which contributes significantly to cell proliferation and migration, positive regulation of cell growth, positive regulation of cell adhesion and cellular response to IL-1 and TNF.	DAVID
ICA1	Islet cell autoantigen 1, 69kDa	15457478	-1.38574	Rosa(2x)	N	May play a role in neurotransmitter secretion.	Genecards
IFIT5	Interferon-induced protein with tetratricopeptide repeats 5	15526537	-1.98933	Ross(2x)	Imm	Its GO Terms include defense response to virus.	DAVID
						Interferon-induced RNA-binding protein that specifically binds single-stranded RNA bearing a 5-triphosphate group (PPP-RNA), thereby acting as a sensor of viral single-stranded RNAs. Single-stranded PPP-RNAs, which lack 2-O-methylation of the 5 cap and bear a 5-triphosphate group instead, are specific from viruses, providing a molecular signature to distinguish between self and non-self mRNAs by …	GeneCards
IFNA	Interferon alpha	15554150	-1.5822	WL(2x)	Imm	Its GO Terms contain adaptive immune response, B cell differentiation, B cell proliferation, cytokine-mediated signaling pathway, defense response to virus, humoral immune response, natural killer cell activation involved in immune response, negative regulation of cytolysis, positive regulation of peptidyl-serine phosphorylation of STAT protein, positive regulation of toll-like receptor 3 signali…	Uniprot
IGFBP2	Insulin Like Growth Factor Binding Protein 2	15537189	-1.34136	WL(2x)	E	The protein encoded by this gene is one of six similar proteins that bind insulin-like growth factors I and II (IGF-I and IGF-II). IGF-binding proteins prolong the half-life of the IGFs and have been shown to either inhibit or stimulate the growth promoting effects of the IGFs on cell culture. They alter the interaction of IGFs with their cell surface receptors.	Genecards
IGLV	Immunoglobulin Lambda Variable Group	15435223	-5.12006	WL(2x)	Imm	Immunoglobulins (Ig) are the antigen recognition molecules of B cells. An Ig molecule is made up of 2 identical heavy chains and 2 identical light chains, either kappa or lambda, joined by disulfide bonds so that each heavy chain is linked to a light chain and the 2 heavy chains are linked together. The kappa and lambda light chains have no apparent functional differences. Each Ig lambda light ch…	Genecards
IGVH gene	Immunoglobulin heavy chain variable region	15553045	-1.50879	Rosa(2x)	Imm		Genecards
IGSF3	Immunoglobulin superfamily, member 3	15391538	1.48539	Rosa(2x)	Imm/E	Its GO Terms include lacrimal gland development.	DAVID
IL12RB2	Interleukin 12 receptor, beta 2	15541378	1.57497	Ross(2x)	Imm	Its GO Terms include: cytokine receptor activity, response to LPS, positive regulation of IFN-γ production.	DAVID
						The expression of this gene is up-regulated by INF-γ in Th1 cells and plays a role in Th1 cell differentiation. Moreover, it promotes the proliferation of T-cells as well as NK cells. This subunit is the signaling component coupling to the JAK2/STAT4 pathway.	GeneCards
IL17D	Interleukin 17D	15407611	-1.39795	Rosa(1x)	Imm	Induces expression of IL6, CXCL8/IL8, and CSF2/GM-CSF from endothelial cells.	Genecards
IL17REL	Interleukin 17 receptor E-like	15398082	-1.4362	Rosa(1x)	Imm	Interleukin-17 receptor activity.	UNIPROT
IL1R2	Interleukin-1 Receptor Type 2	15393711	1.32797	WL(2x)	Imm	The protein encoded by this gene is a cytokine receptor that belongs to the interleukin 1 receptor family. This protein binds interleukin alpha (IL1A), interleukin beta (IL1B), and interleukin 1 receptor, type I(IL1R1/IL1RA), and acts as a decoy receptor that inhibits the activity of its ligands.	Genecards
IL28RA	Interleukin 28 Receptor, Alpha (Interferon, Lambda Receptor)	15474634	-1.9729	Rosa(2x)	Imm	The protein encoded by this gene belongs to the class II cytokine receptor family. This protein forms a receptor complex with interleukine 10 receptor, beta (IL10RB). The receptor complex has been shown to interact with three closely related cytokines, including interleukin 28A (IL28A), interleukin 28B (IL28B), and interleukin 29 (IL29). The expression of all three cytokines can be induced by vir…	Genecards
IL5	Interleukin 5 (colony-stimulating factor, eosinophil)	15426104	-1.33772	Rosa(1x)	Imm	This gene encodes a cytokine that acts as a growth and differentiation factor for both B cells and eosinophils. The encoded cytokine plays a major role in the regulation of eosinophil formation, maturation, recruitment and survival. The increased production of this cytokine may be related to pathogenesis of eosinophil-dependent inflammatory diseases. Factor that induces terminal differentiation o…	Genecards
IL5RA	Interleukin 5 receptor, alpha	15422391	-1.3693	Rosa(2x)	Imm	Its GO Terms include inflammatory response to antigenic stimulus and regulation of interleukin-5 production.	DAVID
ISG12-2	Interferon-Stimulated Gene 12b Protein	15452865	2.22596	Rosa(2x)	Imm	ISG12 is a critical modulator of innate immune responses in murine models of sepsis.	Uhrin et al., 2013
IRG1	Immunoresponsive 1 homolog (mouse)	15406435	-1.30329	Rosa(1x)	Imm	Involved in the inhibition of the inflammatory response. Acts as a negative regulator of the Toll-like receptors (TLRs)-mediated inflammatory innate response by stimulating the tumor necrosis factor alpha-induced protein TNFAIP3 expression via reactive oxygen species (ROS) in LPS-tolerized macrophages. Involved in antimicrobial response of innate immune cells; ACOD1-mediated itaconic acid product…	DAVID; Michelucci et al., 2013
ITGB1	Integrin, beta 1	15448832	-1.36213	Ross(2x)	Imm/N	Its GO Terms include leukocyte tethering or rolling and C-X3-C chemokine binding./ Its GO Terms include visual learning, formation of radial glial scaffolds, axon extension and dendrite morphogenesis.	DAVID
JHY	Juvenile Hydrocephalus	15475857	-1.34457	Rosa(2x)	N	Required for the normal development of cilia in brain ependymal cells lining the ventricular surfaces.	Genecards
KCNA2	Potassium voltage-gated channel, shaker-related subfamily, member 2	15479492	-1.44376	Rosa(1x)		Its GO Terms include regulation of dopamine secretion, optic nerve structural organization and regulation of circadian sleep/wake cycle, non-REM sleep.	DAVID
KCNMA1	Potassium Calcium-Activated Channel Subfamily M Alpha 1	15526049	1.36735	Rosa(1x)	Imm/N	MaxiK channels are large conductance, voltage and calcium-sensitive potassium channels which are fundamental to the control of smooth muscle tone and neuronal excitability. This channel plays a key role in controlling excitability in a number of systems, such as regulation of the contraction of smooth muscle, the tuning of hair cells in the cochlea, regulation of transmitter release, and innate i…	Genecards
LAPTM4B	Lysosomal protein transmembrane 4 beta	15454883	-1.39297	Rosa(1x)	Imm	Plays a role as negative regulator of TGFB1 production in regulatory T cells	Genecards
LACC1	Laccase (multicopper oxidoreductase) domain containing 1	15394923	-1.49799	Rosa(2x)	Imm	This gene encodes an oxidoreductase that promotes fatty-acid oxidation, with concomitant inflammasome activation, mitochondrial and NADPH-oxidase-dependent reactive oxygen species production, and bactericidal activity of macrophages. The encoded protein forms a complex with fatty acid synthase on peroxisomes and is thought to be modulated by peroxisome proliferator-activated receptor signaling ev…	Genecards
LAG3	Lymphocyte-activation gene 3	15390140	1.76628	Rosa(2x)	Imm	Involved in lymphocyte activation. Binds to HLA class-II antigens. Among its related pathways are Class I MHC mediated antigen processing and presentation and Innate Immune System. Gene Ontology (GO) annotations related to this gene include transmembrane signaling receptor activity and MHC class II protein binding. Lymphocyte-activation protein 3 belongs to Ig superfamily and contains 4 extracell…	Genecards
LAMC3	Laminin, gamma 3	15437544	-1.34716	Rosa(1x)	N	Its GO Terms include visual perception, astrocyte development and retina development in camera-type eye.	DAVID
LECT2	Leukocyte cell-derived chemotaxin 2	15424094	6.84813	Ross(2x)	Imm	Chemotactic factor to neutrophils.	GeneCards
						Its GO Terms include granulocyte differentiation.	DAVID
LIPA	Lipase A, lysosomal acid, cholesterol esterase (Wolman disease)	15529910	-1.45114	Ross(2x)	Imm	Its GO Terms include cytokine production, inflammatory response, cell proliferation and lipid catabolic process.	DAVID
LMCD1	LIM and cysteine-rich domains 1	15420447	-1.44721	Ross(2x)	Imm	Its GO Terms include negative regulation of transcription from RNA polymerase II promoter, positive regulation of defense response to virus by host, positive regulation of calcineurin-NFAT signaling cascade, xenophagy.	DAVID
LMO2	LIM domain only 2 (rhombotin-like 1)	15553999	1.47682	Rosa(2x)	Imm/...	The LMO2 protein has a central and crucial role in hematopoietic development.	Genecards; DAVID
LOC415616	Ras GTPase-activating-like protein IQGAP1-like	15416308	-1.31968	Rosa(1x)	N	Its GO Terms include neuropeptide signaling pathway and chemical synaptic transmission.	DAVID
LOC426820	CD163 antigen	15550767	1.30797	Rosa(2x)	Imm	The protein encoded by this gene is a member of the scavenger receptor cysteine-rich (SRCR) superfamily, and is exclusively expressed in monocytes and macrophages. This protein may also function as an innate immune sensor for bacteria and inducer of local inflammation.	NCBI Gene database; https://www.genomics-online.com/gene-index-c/cd163/
LOC431060	CHIR family member	15554672	1.63947	Ross(2x)	Imm	Ligands for most CHIRs remain to be identified, however CHIR-AB1 are known to be a high-affinity receptor that binds chicken IgY. CHIR-A have features of activating receptors, CHIR-B seems to be inhibitory receptors and structure of CHIR-AB indicates bifunctional role. Some CHIRs binds avian influenza viruses.	Jansen et al., 2016
LRRC4C	Leucine Rich Repeat Containing 4C	15520938	-1.76645	WL(2x)	N	It is a specific binding partner for netrin G1, which is a member of the netrin family of axon guidance molecules.	Genecards
LRRN4	Leucine rich repeat neuronal 4	15486408	1.34342	Ross(2x)	N	Function unknown	DAVID
LRRTM3	Leucine rich repeat transmembrane neuronal 3	15528755	-1.37576	Rosa(1x)	Imm/N	Its GO Terms include cytokine-mediated signaling pathway, negative regulation of JAK-STAT cascade, positive regulation of synapse assembly, positive regulation of beta-amyloid formation.	DAVID
						Among its related pathways are Protein-protein interactions at synapses and Transmission across Chemical Synapses.	Genecards
LTB4R	Leukotriene B4 Receptor	15416312	1.31368	WL(2x)	Imm	A receptor for leukotriene B4, a potent chemoattractant involved in inflammation and immune response.	Genecards
LY6E	Lymphocyte antigen 6 complex, locus E	15464051	1.33529	Rosa(2x)	Imm	Its GO Terms include lymphoid progenitor cell differentiation.	DAVID
LYGL	Lysozyme G-Like Protein 2	15405580	1.72185	Rosa(2x)	Imm	The protein encoded by this gene contains a SLT domain, a protein domain present a.o. in eukaryotic lysozymes (GEWL). May act as a potent antibacterial protein that may play a role in the innate immunity.	Genecards; Ingenuity
MDK	Midkine (neurite growth-promoting factor 2)	15521118	-1.83339	Ross(2x)	N	Its GO Terms include behavioral fear response, short-term memory, dentate gyrus development, cerebellar granular layer development, cerebral cortex development, negative regulation of neuron apoptotic process and regulation of behavior.	DAVID
MGLL	Monoglyceride lipase	15419664	-1.30626	Rosa(1x)	N	The encoded protein plays a critical role in several physiological processes including pain and nociperception through hydrolysis of the endocannabinoid 2-arachidonoylglycerol.	Genecards
MGST2	Microsomal Glutathione S-Transferase 2	15502791	1.83812	WL(2x)	Imm	This gene encodes a protein which catalyzes the conjugation of leukotriene A4 and reduced glutathione to produce leukotriene C4.	Genecards
MHC	Major histocompatibility complex	15508206	-1.34064/ 2.88137	WL(2x)/Rosa(1x)	Imm	The function of MHC molecules is to bind peptide fragments derived from pathogens and display them on the cell surface for recognition by the appropriate T cells.	Janeway et al., 2001
MHC		15391028	2.00613	Rosa(2x)	Imm	Recognition of cognate MHC:peptide complexes by T cells leads to large-scale molecular rearrangements resulting in immunological synapse formation at the T cell-antigen-presenting cell (APC) interface. Expression of MHC molecules depends a.o. on IFN, TNF-alfa, NFkB and Lymphotoxin.	Wetzel and Parker, 2006; Akbar, Inaba and Onji, 1996 ; Raval et al., 1998
MHC		15436197	-1.36328	Rosa(1x)	Imm
MHC class I	MHC class I	15436437	1.79661	WL(2x)	Imm	Antigen presentation by major histocompatibility complex (MHC) proteins is essential for adaptive immunity. Immunogenic peptide–MHC class I (pMHCI) complexes are presented on nucleated cells and are recognized by cytotoxic CD8+ T cells.	Wieczorek et al., 2017
MIR147	gga-mir-147	15414133	1.75813	WL(2x)	Imm	Highly expressed in chicken macrophages (at least in B2 haplotypes). Up-regulated in pulmonary artery tissues from broilers with ascites syndrome.	Irizarry et al., 2017; Liu et al., 2017
MIR1636	gga-mir-1636	15431840	-1.55288	WL(2x)	Imm	Expressed in lungs of chickens infected with low pathogenic H5N3, whereas it was non expressed in samples from non infected animals.	Wang et al.., 2009
MIR1643	microRNA mir-1643	15416958	1.74756	Rosa(1x)	N	Binds to SNCA gene 3′-UTR and down-regulate its transcription. SNCA gene encode alpha-synuclein. Although the function of alpha-synuclein is not well understood, studies suggest that it plays an important role in maintaining an adequate supply of synaptic vesicles in presynaptic terminals. It may also help regulate the release of dopamine, a neurotransmitter that is critical for controlling the s…	Lim and Song, 2014; NIH Genetics Home Reference
MIR1680	microRNA mir-1680	15410861	1.87117	Rosa(1x)	N/E	Seems to bind 3′-UTR of TTR and down-regulate its transcription. The TTR gene provides instructions for producing a protein called transthyretin. This protein transports vitamin A (retinol) and a hormone called thyroxine throughout the body. A small amount of this protein is produced in an area of the brain called the choroid plexus and in the retina.	Lim and Song, 2014; NIH Genetics Home Reference
MIR1684	microRNA mir-1684	15513133	-1.34265	Rosa(1x)	Imm	One of the most up-regulated miRNAs in spleens of chickens from Marek's disease-resistant lines after inducing necrotic enteritis. It is likely to function in chicken rapid gonad development onset. Differentially expressed in pituitary and hypothalamus of high- and low-rate egg production Luhua chickens. Its production may be dependent of SNPs. Differentially expressed in normal and diseased pulm…	Liu et al., 2017; Wu et al., 2017; Han et al., 2015; Dinh et al., 2014;
MIR1704	microRNA mir-1704	15545758	1.41589	Rosa(1x)	Imm	Up-regulated in liver of chickens infected with avian leukosis virus.	Li et al., 2014; Li et al., 2012
MIR1729	microRNA mir-1729	15431604	1.3863	Rosa(1x)	Imm	Expressed in lungs of non-infected chickens, whereas it was non expressed in samples from animals infected with low pathogenic H5N3 or Marek's disease.	Lian et al., 2012; Wang et al., 2009
MIR7B	microRNA mir-7b	15552699	1.93035	Rosa(1x)	N/E	MiR-7b directly targets DC-STAMP causing suppression of NFATc1 and c-Fos signaling during osteoclast fusion and differentiation. Differential methylation of the micro-RNA 7b gene targets postnatal maturation of murine neuronal Mecp2 gene expression.	NCBI Gene Database
MSC	Musculin	15462611	1.33351	WL(2x)	Imm	This gene is a downstream target of the B-cell receptor signal transduction pathway.	Genecards
MSRB1	Methionine sulfoxide reductase B1(MSRB1)	15429909	-1.45397	Rosa(1x)	Imm	Its GO Terms include innate immune response.	DAVID
MTNR1B	Melatonin receptor 1B	15408255	1.33823	Rosa(2x)	E	Its GO Terms include glucose homeostasis and regulation of insulin secretion.	DAVID
MX1	Myxovirus (influenza virus) resistance 1, interferon-inducible protein	15392223	2.5	Rosa(2x)	Imm	Its GO Terms include innate immune response and defense response to virus.	DAVID
MXRA5	Matrix-remodelling associated 5	15393213	-1.60644	Rosa(1x)	Imm	This protein contains 7 leucine-rich repeats and 12 immunoglobulin-like C2-type domains related to perlecan. In kidney, has anti-inflammatory and anti-fibrotic properties by limiting the induction of chemokines, fibronectin and collagen expression in response to TGB1 and pro-inflammatory stimuli.	Genecards
MYO7A	Myosin VIIA	15408461	-1.31353	Ross(2x)	Imm	Its GO Terms include phagolysosome assembly.	DAVID
NES	Nestin	15477382/ 15477373	-1.36/-1.33	WL(2x)/ Rosa(1x)	N	This gene encodes a member of the intermediate filament protein family and is expressed primarily in nerve cells. Required for brain and eye development.	Genecards
NEUROG1	Neurogenin 1	15424112	-1.3302	Rosa(1x)	N	Acts as a transcriptional regulator. Involved in the initiation of neuronal differentiation. Activates transcription by binding to the E box (5'-CANNTG-3'). Associates with chromatin to enhancer regulatory elements in genes encoding key transcriptional regulators of neurogenesis (By similarity).	Genecards
NFKBIZ	Nuclear factor of kappa light polypeptide gene enhancer in B-cells inhibitor, zeta	15391185	1.41719	Ross(2x)	Imm	Its GO Terms include: inflammatory response and transcription cofactor activity.	DAVID
NHEJ1	Non-homologous end joining factor 1	15533675	1.31244	Ross(2x)	Imm	A DNA repair protein involved in DNA nonhomologous end joining (NHEJ) required for double-strand break repair and V(D)J recombination.	GeneCards
NPTX2	Neuronal pentraxin II	15426557	-1.34995	Ross(2x)	N	Its GO Terms include associative learning.	DAVID
NTNG2	Netrin G2	15437689	-1.49985	Ross(2x)	N	Its GO Terms include axonogenesis.	DAVID
						interacts with ADORA2B	GeneCards
OASL	2'-5'-oligoadenylate synthetase-like	15552273	-1.9126	Ross(2x)	Imm	Its GO Terms include immune response, negative regulation of viral genome replication, defense response to virus and double-stranded RNA (dsRNA) binding.	DAVID
OAT	Ornithine Aminotransferase	15553504	1.6941	WL(2x)	N	This gene encodes the mitochondrial enzyme ornithine aminotransferase, which is a key enzyme in the pathway that converts arginine and ornithine into the major excitatory and inhibitory neurotransmitters glutamate and GABA.	Genecards
OLFR1019L1	Olfactory receptor OR35	15518811	-1.40577	Rosa(2x)	N	Olfactory receptors interact with odorant molecules in the nose, to initiate a neuronal response that triggers the perception of a smell.	NCBI Gene Database
OTOA	Otoancorin	15427994	1.38713	Rosa(1x)	N	Its GO Terms include sensory perception of sound and transmission of nerve impulse.	DAVID
P2RY8	Purinergic receptor P2Y8	15393259	1.3402	Ross(2x)	N	KEGG_PATHWAY:Neuroactive ligand-receptor interaction.	DAVID
PAQR9	Progesterone And AdipoQ Receptor Family Member 9	15548930	1.30266	Rosa(1x)	E/N	Plasma membrane progesterone (P4) receptor coupled to G proteins. May be involved in regulating rapid P4 signaling in the nervous system.	Genecards
PGR	Progesterone receptor	15396115	-1.32573	Rosa(1x)	E	Its GO Terms include response to progesterone, steroid hormone mediated signaling pathway and response to estrogen.	DAVID
PI3	Peptidase inhibitor 3	15464820	2.02809	Ross(2x)	Imm	This gene encodes an elastase-specific inhibitor that functions as an antimicrobial peptide against fungal pathogens, Gram-positive and Gram-negative bacteria. Expression of this gene is upgulated by bacterial LPS and cytokines. Among its related pathways are Innate Immune System and Defensins.	GeneCards
PIEZO2	Piezo-type mechanosensitive ion channel component 2	15453153	1.44774	Rosa(1x)	N	The encoded protein quickly adapts mechanically-activated currents in somatosensory neurons.	Genecards
PITX1	Paired-like homeodomain 1	15424126	-1.58517	Rosa(1x)	N/E	Its GO Terms include pituitary gland development.	DAVID
PLA2G1BL	Phospholipase A2, group IB (pancreas)	15433178	-1.30036	Ross(2x)	Imm	Its GO Terms include phospholipid metabolic process, lipid catabolic process, arachidonic acid secretion.	DAVID
						Antimicrobial protein	Yang et al., 2002
PNAT10	N-acetyltransferase, pineal gland isozyme NAT-10	15415683	1.4058	Rosa(2x)	N/E	This gene has been cloned from cDNA extracted from pineal gland of chicken.	NCBI Gene Database
PNAT3	N-acetyltransferase, pineal gland isozyme NAT-3	15415673	1.34486	Rosa(2x)	N/E	This gene has been cloned from cDNA extracted from pineal gland of chicken.	NCBI Gene Database
PODN	Podocan	15540867	1.41192	Ross(2x)	Imm	Its GO Terms include cytokine-mediated signaling pathway and negative regulation of JAK-STAT cascade.	DAVID
PPARGC1A	PPARG coactivator 1 alpha	15505748	1.36583	Ross(2x)	N	Its GO Terms include negative regulation of neuron apoptotic process.	DAVID
PRLHR2	Prolactin releasing peptide receptor-like	15519013	-1.48126	Rosa(1x)	N	Its GO Terms include neuropeptide Y receptor activity.	DAVID
PTGFRN	Prostaglandin F2 receptor negative regulator	15391519	-1.30728	Rosa(1x)	Imm	Inhibits the binding of prostaglandin F2-alpha (PGF2-alpha) to its specific FP receptor, by decreasing the receptor number rather than the affinity constant. Functional coupling with the prostaglandin F2-alpha receptor seems to occur (By similarity).	Genecards
PTK2B	PTK2B protein tyrosine kinase 2 beta	15492512	1.40056	Ross(2x)	Imm/N	Its GO Terms include marginal zone B cell differentiation, regulation of cell proliferation, regulation of macrophage chemotaxis, TNF-mediated signaling pathway, activation of Janus kinase activity, innate immune response, negative regulation of myeloid cell differentiation, positive regulation of JNK cascade and positive regulation of B cell chemotaxis. / Its GO Terms include positive regulation…	DAVID
PTPN4	Protein tyrosine phosphatase, non-receptor type 4 (megakaryocyte)	15533966	1.3096	Rosa(1x)	Imm	Among its related pathways are PAK Pathway and Activated TLR4 signalling.	Genecards
PTPRZ1	Protein tyrosine phosphatase, receptor-type, Z polypeptide 1	15398206	-1.74945	Rosa(1x)	N/Imm	Its GO Terms include hematopoietic progenitor cell differentiation, axonogenesis, learning or memory, oligodendrocyte differentiation, regulation of oligodendrocyte progenitor proliferation.	Genecards; DAVID
RAB17	RAB17, member RAS oncogene family	15531681	-1.42987	Rosa(2x)	Imm/N	Its GO Terms include immunoglobulin transcytosis in epithelial cells mediated by polymeric immunoglobulin receptor, regulation of dendrite development and regulation of synapse assembly.	DAVID
RAB32	RAB32, member RAS oncogene family	15489018	-1.32074	Ross(2x)	Imm	Its GO Terms include small GTPase mediated signal transduction, antigen processing and presentation and phagosome maturation.	DAVID
RAG2	Recombination activating gene 2	15520934	1.59664	Rosa(1x)	Imm	Its GO Terms include B cell lineage commitment, pre-B cell allelic exclusion, B cell homeostatic proliferation, T cell lineage commitment, B cell differentiation, T cell differentiation in thymus and V(D)J recombination.	DAVID
RCAN3	RCAN family member 3	15473532	-1.39079	Rosa(2x)	Imm	Its GO Terms include regulation of calcineurin-NFAT signaling cascade.	DAVID
RIMS1	Regulating synaptic membrane exocytosis 1	15498665	-1.51523	Ross(2x)	N	calcium ion-regulated exocytosis of neurotransmitter, positive regulation of dendrite extension, regulation of synaptic vesicle exocytosis	DAVID
RPH3A	Rabphilin 3A homolog (mouse)	15432409	-1.38491	Rosa(1x)	N	Its GO Terms include calcium ion-regulated exocytosis of neurotransmitter.	DAVID
RSAD2	Radical S-adenosyl methionine domain containing 2	15491916	1.71064	Rosa(2x)	Imm	Its GO Terms include positive regulation of toll-like receptor 7 signaling pathway, positive regulation of toll-like receptor 9 signaling pathway, CD4-positive, alpha-beta T cell differentiation, negative regulation of viral genome replication, defense response to virus and positive regulation of T-helper 2 cell cytokine production.	DAVID
RTN1	Reticulon 1	15518305	-1.33585	Rosa(1x)	N	Reticulons are associated with the endoplasmic reticulum, and are involved in neuroendocrine secretion or in membrane trafficking in neuroendocrine cells.	Genecards
S100A9	S100 calcium binding protein A9	15477808	2.61838	Ross(2x)	Imm	Its GO Terms include innate immune response, regulation of inflammatory response, calcium and zinc ion binding, TLR-4 binding, arachidonic acid binding, RAGE receptor binding.	DAVID
		15477820	2.17122			S100A9/S100A8 complex broadly regulates vascular inflammation and contributes to the biological response to vascular injury by promoting leukocyte recruitment. Furthermore, this complex also regulates vascular insults by controlling neutrophil and macrophage accumulation, macrophage cytokine production and SMC proliferation.	GeneCards
S1PR4	Sphingosine-1-phosphate receptor 4	15485191	1.51181	Rosa(2x)	Imm	This gene is specifically expressed in the lymphoid tissue. Receptor for the lysosphingolipid sphingosine 1-phosphate (S1P). May be involved in cell migration processes that are specific for lymphocytes.	Genecards
SALL1	Sal-like 1 (Drosophila)	15415063	1.33588	Rosa(1x)	N/E	Its GO Terms include gonad development, pituitary gland development, neurogenesis, adrenal gland development and olfactory bulb mitral cell layer development.	DAVID
SARM1	Sterile alpha and TIR motif containing 1	15444737	1.559	Ross(2x)	N	Its GO Terms include regulation of dendrite morphogenesis and regulation of neuron death.	DAVID
SEMA6B	Sema domain, transmembrane domain (TM), and cytoplasmic domain,	15484423	-1.31772	Rosa(1x)	N	Semaphorins play a major role in axon guidance.	Genecards
SEMA6D	Sema domain, transmembrane domain (TM), and cytoplasmic domain, semaphorin) 6D	15410258	-1.32967	Ross(2x)	N	Its GO Terms include neural crest cell migration and negative regulation of axon extension involved in axon guidance.	DAVID
SERPINB10	Serpin peptidase inhibitor, clade B (ovalbumin), member 10	15460115	3.11234	Ross(2x)	Imm	Protection of tissues against host proteases, what is necessary during inflammation and proteases storage in granules of inactive leukocytes.	Rychlik et al., 2014
SGPP1	Sphingosine-1-phosphate phosphatase 1	15518217	1.30531	Rosa(2x)	Imm	Sphingosine-1-phosphate (S1P) is a bioactive sphingolipid metabolite that regulates diverse biologic processes. SGPP1 catalyzes the degradation of S1P via salvage and recycling of sphingosine into long-chain ceramides. S1P receptor (S1PR4) has been also up-regulated in the Rosa(2x) vaccination variant.	Genecards
SHPK	Sedoheptulokinase	15445045	1.41002	Rosa(1x)	Imm	Acts as a modulator of macrophage activation through control of glucose metabolism.	Genecards
SIDT2	SID1 transmembrane family, member 2	15396014	-1.30926	Rosa(1x)	E/Imm	Its GO Terms include type B pancreatic cell development, response to glucose, glucose homeostasis, type B pancreatic cell proliferation, regulation of insulin secretion involved in cellular response to glucose stimulus and dsRNA transport.	DAVID
SLC24A2	Solute Carrier Family 24 Member 2	15563369	-1.32406	Rosa(1x)	N	Its GO Terms include visual perception, learning, memory, long-term synaptic potentiation and long term synaptic depression.	DAVID
SLC8A3	Solute Carrier Family 8 Member A3	15516312	-1.41/-2.25	WL(2x)/ Rosa(1x)	Imm/N	Its GO Terms include hematopoietic progenitor cell differentiation, learning, memory, oligodendrocyte differentiation and long-term synaptic potentiation.	DAVID
SRGN	Serglycin	15525627	1.31605	Ross(2x)	Imm	Hematopoietic cell granule proteoglycan. Such proteoglycans contain a protease-resistant peptide core, which may be important for neutralizing hydrolytic enzymes. This protein was found to be associated with the macromolecular complex of granzymes and perforin.	GeneCards
SSTR3	Somatostatin receptor 3	15387931	1.65817	Rosa(1x)	N	Its GO Terms include neuropeptide signaling pathway and chemical synaptic transmission.	DAVID
STAM2	Signal Transducing Adaptor Molecule 2	15534623	1.46505	WL(2x)	Imm	Involved in intracellular signal transduction mediated by cytokines and growth factors. Upon IL-2 and GM-CSL stimulation, it plays a role in signaling leading to DNA synthesis and MYC induction.	Genecards
STEAP2	STEAP family member 2, metalloreductase	15449458	-1.35847	Rosa(1x)	E	Among its related pathways is Insulin receptor recycling.	Genecards
						Its GO Terms include response to hormone.	DAVID
SYT1	Synaptotagmin I	15386564	-1.35598	Ross(2x)	N	Its GO Terms include synaptic vesicle endocytosis; calcium ion-regulated exocytosis of neurotransmitter; positive regulation of synaptic transmission; regulation of synaptic transmission, glutamatergic; fast, calcium ion-dependent exocytosis of neurotransmitter; positive regulation of dendrite extension.	DAVID
TACR2	Tachykinin receptor 2	15529087	-1.32792	Rosa(1x)	Imm/N	This is a receptor for the tachykinin neuropeptide substance K (neurokinin A). Neuropeptide signaling through neurokinin-2 receptor augments antigen presentation by human dendritic cells. Imbalance of neurokinin (NK)-1 and NK-2 receptor expression in monocytes is possible relevant in major depressive disorder.	Genecards; Ohtake et al., 2015; Bardelli et al., 2012; Kitamura et al., 2012;
TAP2	Transporter 2, ATP-binding cassette, sub-family B (MDR	15436290	1.53278	Rosa(2x)	Imm	Its GO Terms include positive regulation of T cell mediated cytotoxicity, response to molecule of bacterial origin, antigen processing and presentation of exogenous protein antigen via MHC class Ib, TAP-dependent, antigen processing and presentation of endogenous peptide antigen via MHC class I via ER pathway, TAP-dependent and positive regulation of antigen processing and presentation of peptide…	DAVID
TBX6	T-box 6	15432991	-1.58619	Ross(2x)	N	Its GO Terms include negative regulation of neuron projection development and negative regulation of neuron maturation.	DAVID
TCRa	T cell receptor alpha chain	15481689	1.46745	Rosa(2x)	Imm	T cell receptors are a molecules found on the surface of T cells that is responsible for recognizing fragments of antigen as peptides bound to MHC molecules. A functional receptor is heterodimer, which consist of α and β or γ and δ chains. All chains consist of constant and variable parts. TCRA genes encodes part of α chain of TCR, TCRb2 part of β chain of TCR and so on. TCRDV encodes variable pa…
TCRb2	part of T cell receptor beta chain	15402603	1.61149	Ross(2x)	Imm
TCRDV	variable part of TCR delta chain	15481679	4.90644	Ross(2x)	Imm
TCRDV		15481684	2.25306	Ross(2x)	Imm
TFAP2D	Transcription factor AP-2 delta	15500248	-1.36148	Rosa(1x)	N	Its GO Terms include negative regulation of neuron apoptotic process and inferior colliculus development.	DAVID
TGFB3	Transforming growth factor, beta 3	15517104	1.31385	Rosa(1x)	Imm/N/E	Its GO Terms include nervous system development, negative regulation of macrophage cytokine production, response to progesterone and spleen development.	DAVID
THEMIS	Thymocyte selection associated	15489890	1.39779	Ross(2x)	Imm	Its GO Terms consist of positive T cell selection and negative T cell selection and T cell receptor signaling pathway.	DAVID
TIFA	TRAF Interacting Protein With Forkhead Associated Domain	15504729	1.42083	WL(2x)	Imm	This gene encodes an adapter protein involved in adaptive and innate immunity. This protein includes a forkhead-associated (FHA) domain that specifically binds to phosphorylated serine and threonine residues. In response to bacterial infection, the encoded host cell protein undergoes an intermolecular interaction between the FHA domain and a phosphorylated threonine that leads to protein oligomer…	Genecards
TLR2-1	Toll-like receptor 2 type-1	15502328	1.31873	WL(2x)	Imm	Participates in the innate immune response to microbial agents. Acts via MYD88 and TRAF6, leading to NF-kappa-B activation, cytokine secretion and the inflammatory response (By similarity).	Uniprot
TLR5	Toll-like receptor 5	15486944	1.57585	Rosa(2x)	Imm	Its GO Terms include MyD88-dependent toll-like receptor signaling pathway, inflammatory response, positive regulation of interleukin-8 production, positive regulation of toll-like receptor signaling pathway, toll-like receptor 5 signaling pathway, innate immune response,and positive regulation of interleukin-1 beta biosynthetic process.	DAVID
TMC6	Transmembrane Channel Like 6	15441647	-1.37344	WL(2x)	Imm	Among its related pathways are Innate Immune System.	Genecards
TNFRSF18	Tumor necrosis factor receptor superfamily, member 18	15468714	1.35612	Rosa(2x)	Imm	Its GO Terms include inflammatory response, immune response and response to lipopolysaccharide.	DAVID
TNFRSF25	Tumor necrosis factor receptor superfamily, member 25	15551136	1.42735	Rosa(2x)	Imm	The protein encoded by this gene is a member of the TNF-receptor superfamily. This receptor is expressed preferentially in the tissues enriched in lymphocytes, and it may play a role in regulating lymphocyte homeostasis. This receptor has been shown to stimulate NF-kappa B activity and regulate cell apoptosis. Knockout studies in mice suggested the role of this gene in the removal of self-reactiv…	Genecards
TNFSF8	Tumor necrosis factor (ligand) superfamily, member 8	15439058	1.54036	Ross(2x)	Imm	Its GO Terms include: immune response, CD8-positive, α-β T cell differentiation, positive regulation of transcription from RNA polymerase II promoter, defense response to Gram+ bacterium.	DAVID
TPBG	Trophoblast glycoprotein	15498473	-1.55844	Rosa(1x)	N	Its GO Terms include positive regulation of synapse assembly.	DAVID
TRIM25	Tripartite motif containing 25	15442694	1.41623	Rosa(2x)	Imm/E	Its GO Terms include positive regulation of I-kappaB kinase/NF-kappaB signaling, response to estrogen, innate immune response, negative regulation of viral entry into host cell, positive regulation of NF-kappaB transcription factor activity and negative regulation of viral release from host cell.	DAVID
TRIO	Trio Rho guanine nucleotide exchange factor	15555370	1.43958	Rosa(1x)	N	In developing hippocampal neurons, limits dendrite formation, without affecting the establishment of axon polarity. Once dendrites are formed, involved in the control of synaptic function by regulating the endocytosis of AMPA-selective glutamate receptors (AMPARs) at CA1 excitatory synapses (By similarity).	Genecards
TSHB	Thyroid stimulating hormone, beta	15478974	1.59348	Rosa(1x)	E	Its GO Terms include hormone-mediated signaling pathway.	DAVID
TSPAN32	Tetraspanin 32	15520135	1.54775	Ross(2x)	Imm	Its GO Terms include regulation of defense response to virus.	DAVID
TUB	Tubby bipartite transcription factor	15519762	-1.50846	Ross(2x)	Imm/N	Its GO Terms include phagocytosis, recognition; positive regulation of phagocytosis. / Its GO Terms include sensory perception of sound and photoreceptor cell maintenance.	DAVID
UBASH3A	Ubiquitin associated and SH3 domain containing A	15392281	1.33213	Rosa(2x)	Imm	Its GO Terms include regulation of cytokine production and negative regulation of T cell receptor signaling pathway.	DAVID
UBE2CBP	Ubiquitin-conjugating enzyme E2C binding protein	15491133	-1.42036	Rosa(2x)	Imm	Among its related pathways are Class I MHC mediated antigen processing and presentation and Innate Immune System.	Genecards
UBE2G2	Ubiquitin-conjugating enzyme E2G 2	15545830	1.30243	Rosa(1x)	Imm	Its GO Terms include cellular response to interferon-beta.	DAVID
UBE3A	Ubiquitin protein ligase E3A	15393533	1.33269	Rosa(1x)	N/E	Its GO Terms include androgen receptor signaling pathway, regulation of circadian rhythm and prostate gland growth.	DAVID
UNC5A	Unc-5 homolog A (C. elegans)	15425292	-1.45524	Rosa(1x)	N	Its GO Terms include anterior/posterior axon guidance.	DAVID
UTS2R	Urotensin 2 receptor	15442341	1.54/-1.30	Ross(2x) /Rosa(1x)	N	GO: neuropeptide signaling pathway, KEGG_PATHWAY:Neuroactive ligand-receptor interaction.	DAVID
VNN1	Vanin 1	15489728	-1.35874	Rosa(1x)	Imm	The mouse protein is expressed by the perivascular thymic stromal cells and regulates migration of T-cell progenitors to the thymus. Among its related pathways are Innate Immune System.	Genecards
VPREB1	pseudo-Ig lambda-chain V1 region	15435223	1.76117	Rosa(1x)	Imm	Pseudo-V lambda-genes diversify the rearranged V lambda 1 by gene conversion.	Parvari et al.., 1990
VSTM5	V-set and transmembrane domain containing 5	15396226	1.41415	Ross(2x)	N	Cell adhesion-like membrane protein of the central nervous system (CNS) which modulates both the position and complexity of central neurons by altering their membrane morphology and dynamics. Involved in the formation of neuronal dendrites and protrusions including dendritic filopodia. In synaptogenesis, regulates synapse formation by altering dendritic spine morphology and actin distribution. Pr…	GeneCards
XRCC5	X-ray repair complementing defective repair in Chinese h	15537223	-1.32004	Rosa(2x)	Imm	Its GO Terms include positive regulation of neurogenesis and hematopoietic stem cell differentiation.	DAVID
YWHAH	Tyrosine 3-monooxygenase/tryptophan 5-monooxygenase activation protein, eta	15433072	1.53428	Rosa(2x)	N/E	Its GO Terms include glucocorticoid catabolic process, substantia nigra development, glucocorticoid receptor signaling pathway, negative regulation of dendrite morphogenesis and membrane depolarization during action potential.	DAVID
ZAP70	Zeta-chain (TCR) associated protein kinase 70kDa	15483129	1.42084	Ross(2x)	Imm	Its GO Terms include: adaptive immune response, innate immune response, macrophage and neutrophil activation involved in immune response, positive regulation of mast cell degranulation, thymic T cell selection, positive regulation of B cell differentiation, positive regulation of α-β T cell proliferation and differentiation, positive regulation of calcium-mediated signaling, TCR signaling pathway…	DAVID
ZBTB46	Zinc finger and BTB domain containing 46	15465374	-1.41371	Ross(2x)	Imm	Its GO Terms include negative regulation of monocyte, granulocyte and macrophage differentiation. Moreover they are connected with positive and negative regulation of dendritic cell differentiation.	DAVID
ZFPM1	Zinc finger protein, FOG family member 1	15415861	1.42083	Rosa(2x)	Imm	Its GO Terms include megakaryocyte differentiation platelet formation, granulocyte differentiation, regulation of chemokine production, megakaryocyte development, positive regulation of interferon-gamma biosynthetic process, negative regulation of interleukin-4 biosynthetic process and negative regulation of mast cell differentiation.	DAVID
Literature:
Afrache H, Gouret P, Ainouche S, Pontarotti P, Olive D (2012) The butyrophilin (BTN) gene family: from milk fat to the regulation of the immune response. Immunogenetics. 64:781-794.
Akbar SM, Inaba K, Onji M (1996) Upregulation of MHC class II antigen on dendritic cells from hepatitis B virus transgenic mice by interferon-gamma: abrogation of immune response defect to a T-cell-dependent antigen. Immunology.; 87(4):519–527.
Bardelli C, Amoruso A, Manzetti E, et al. (2012) Recurrent major depressive disorder: Imbalance of neurokinin (NK)-1 and NK-2 receptor expression in monocytes. Pharmacol Res. 2013 Feb;68(1) 24-30. doi:10.1016/j.phrs.2012.10.022. PMID: 23142211.
Dinh H, Hong YH, Lillehoj HS (2014) Modulation of microRNAs in two genetically disparate chicken lines showing different necrotic enteritis disease susceptibility. Vet Immunol Immunopathol. 2014 May 15;159(1-2):74-82.
Ganz T (2003) Defensins: Antimicrobial peptides of innate immunity. Nature Reviews Immunology, 3:710-720.
Han W, Zou J, Wang K, Su Y, Zhu Y, Song C, Li G, Qu L, Zhang H, Liu H (2015) High-Throughput Sequencing Reveals Hypothalamic MicroRNAs as Novel Partners Involved in Timing the Rapid Development of Chicken (Gallus gallus) Gonads.PLoS One (2015) 10:e0129738
Irizarry KJL, Downs E, Bryden R, Clark J, Griggs L, Kopulos R, Boettger CM, Carr TJ Jr, Keeler CL, Collisson E, Drechsler Y (2017) RNA sequencing demonstrates large-scale temporal dysregulation of gene expression in stimulated macrophages derived from MHC-defined chicken haplotypes. PLoS One, 12:e0179391.
Janeway CA Jr, Travers P, Walport M, et al. Immunobiology: The Immune System in Health and Disease. 5th edition. New York: Garland Science; 2001. The major histocompatibility complex and its functions. Available from: https://www.ncbi.nlm.nih.gov/books/NBK27156/
Jang HJ, Lee HJ, Kang KS, Song KD, Kim TH, Song CS, Park MN (2015) Molecular responses to the influenza A virus in chicken trachea-derived cells. Poult Sci. 94:1190-1201.
Jansen CA, van Haarlem DA, Sperling B, van Kooten PJ et al. (2016) Identification of an Activating Chicken Ig-like Receptor Recognizing Avian Influenza Viruses. J Immunol. 197:4696-4703. DOI:10.4049/jimmunol.1600401
Kitamura H, Kobayashi M, Wakita D, Nishimura T (2012) Neuropeptide signaling activates dendritic cell-mediated type 1 immune responses through neurokinin-2 receptor. J Immunol. 2012 May 1;188(9):4200-8.
Li H, Shang H, Shu D, et al. (2014) gga-miR-375 plays a key role in tumorigenesis post subgroup J avian leukosis virus infection. PLoS One.;9(4):e90878.
Li H, Ji J, Xie Q, Shang H, Zhang H et al. (2012) Aberrant expression of liver microRNA in chickens infected with subgroup J avian leukosis virus. Virus Res.; 169(1):268-71.
Li G, Zhang J, Sun Y, Wang H, Wang Y (2009) The evolutionarily dynamic IFN-inducible GTPase proteins play conserved immune functions in vertebrates and cephalochordates. Mol Biol Evol. 26:1619-30.
Lian L, Qu L, Chen Y, Lamont SJ, Yang N (2012) A systematic analysis of miRNA transcriptome in Marek's disease virus-induced lymphoma reveals novel and differentially expressed miRNAs. PLoS One.;7(11):e51003.
Lim W, Song G (2014) Identification of novel regulatory genes in development of the avian reproductive tracts. PLoS One.; 9(4):e96175.
Liu P, Yang F, Zhuang Y, et al. (2017) Dysregulated expression of microRNAs and mRNAs in pulmonary artery remodeling in ascites syndrome in broiler chickens. Oncotarget.;8(2):1993–2007.
Lynn DJ, Higgs R, Lloyd AT, O'Farrelly C, Hervé-Grépinet V, et al. (2007) Avian beta-defensin nomenclature: a community proposed update. Immunol Lett. 110:86-89.
Malik U, Javed A, Ali A, Asghar K (2017) Structural and functional annotation of human FAM26F: A multifaceted protein having a critical role in the immune system. Gene.597:66-75.
Malik U, Javed A (2016) FAM26F: An Enigmatic Protein Having a Complex Role in the Immune System. Int Rev Immunol. 2016 Sep 19:1-11.
Michelucci A, Cordes T, Ghelfi J, et al. (2013) Immune-responsive gene 1 protein links metabolism to immunity by catalyzing itaconic acid production. Proc Natl Acad Sci U S A. 2013;110(19):7820–7825.
Ohtake J, Kaneumi S, Tanino M, Kishikawa T, Terada S et al. (2015) Neuropeptide signaling through neurokinin-1 and neurokinin-2 receptors augments antigen presentation by human dendritic cells. J Allergy Clin Immunol.; 136(6):1690-1694.
Parvari R, Ziv E, Lantner F, Heller D, Schechter I (1990) Somatic diversification of chicken immunoglobulin light chains by point mutations. Proc Natl Acad Sci U S A.; 87(8):3072–3076.
Raval A, Puri N, Rath PC, Saxena RK (1998) Cytokine regulation of expression of class I MHC antigens. Exp Mol Med. 30(1):1-13.
Rogers SL, Viertlboeck BC, Göbe, TW, Kaufman J (2008) Avian NK activities, cells and receptors. Semin Immunol.;20:353-360.
Rychlik I, Elsheimer-Matulova M, Kyrova K (2014) Gene expression in the chicken caecum in response to infections with non-typhoid Salmonella. Vet Res.;45:119.
Simonsen M, Crone M, Koch C, Hála K (1982) The MHC haplotypes of the chicken. Immunogenetics.;16:513-32.
Uhrin P, Perkmann T, Binder B, Schabbauer G (2013) ISG12 is a critical modulator of innate immune responses in murine models of sepsis. Immunobiology; 218(9):1207–1216.
Wang JJ, Zhang LL, Zhang HX, et al. (2013) Gpr97 is essential for the follicular versus marginal zone B-lymphocyte fate decision. Cell Death Dis.; 4(10):e853.
Wang Y, Brahmakshatriya V, Zhu H, et al. (2009) Identification of differentially expressed miRNAs in chicken lung and trachea with avian influenza virus infection by a deep sequencing approach [published correction appears in BMC Genomics. 2010;11:373]. BMC Genomics.;10:512.
Wernicki (2000) Immunologia ptaków [in:] Immunologia porównawcza i rozwojowa zwierząt, Wydaw. Naukowe PWN, Warszawa, p. 222 .
Wetzel SA, Parker DC (2006) MHC transfer from APC to T cells following antigen recognition. Crit Rev Immunol.;26(1):1-21.
Wieczorek M, Abualrous ET, Sticht J, et al. (2017) Major Histocompatibility Complex (MHC) Class I and MHC Class II Proteins: Conformational Plasticity in Antigen Presentation. Front Immunol.;8:292.
Wu N, Zhu Q, Chen B, Gao J, Xu Z, Li D (2017)High-throughput sequencing of pituitary and hypothalamic microRNA transcriptome associated with high rate of egg production. BMC Genomics. 2017 Mar 23;18(1):255.
Yang D, Biragyn A, Kwak LW, Oppenheim JJ (2002) Mammalian defensins in immunity: more than just microbicidal. Trends Immunol. 2002 Jun;23:291-296.
